# Supplementary material for: Fungal succession in decomposing ash leaves colonized by the ash dieback pathogen Hymenoscyphus fraxineus or its harmless relative Hymenoscyphus albidus
Source: Front Microbiol. 2023 Apr 14;14:1154344. doi: 10.3389/fmicb.2023.1154344 (PMC10140306; doi:10.3389/fmicb.2023.1154344)
Supplement: Supplementary file 1 [file Data_Sheet_1.xlsx]

## Sheet: Sheet1
Sample	Time of collection	Nucleid acid concentration	A260	A280	A260/280	A260/230
L1	2013	55.5	1.109	0.542	2.05	1.81
L2	2013	67.5	1.35	0.683	1.98	1.53
L3	2013	58.1	1.162	0.598	1.94	1.3
L4	2013	21.5	0.43	0.227	1.89	0.92
L5	2013	12.5	0.251	0.14	1.79	3.62
M1	2013	56.2	1.124	0.567	1.98	1.57
M2	2013	164.7	3.293	1.554	2.12	1.91
M3	2013	141.3	2.827	1.381	2.05	1.76
M4	2013	55.1	1.103	0.59	1.87	1.05
M5	2013	34.6	0.691	0.346	2	1.6
N1	October 2017	69.5	1.39	0.796	1.75	0.88
N2	October 2017	84.8	1.697	0.902	1.88	1.2
N3	October 2017	83.8	1.676	1.125	1.49	1.17
N7	January 2018	118.9	2.379	1.294	1.84	1.13
N8	January 2018	114.4	2.289	1.166	1.96	1.47
N9	January 2018	109.8	3.091	1.596	1.94	1.36
N4	April 2018	110.2	2.205	1.151	1.91	1.33
N5	April 2018	161.5	3.23	1.676	1.93	1.35
N6	April 2018	82.6	1.653	0.9	1.84	1.07
N10	June 2018	154.6	3.091	1.596	1.94	1.36
N11	June 2018	128.6	2.572	1.293	1.99	1.73
N12	June 2018	98.7	1.974	1.05	1.88	1.27
S1	October 2017	29	0.58	0.31	1.87	2.11
S2	October 2017	30.7	0.614	0.321	1.92	1.68
S3	October 2017	51.7	1.033	0.534	1.93	1.58
S7	January 2018	64.5	1.007	0.653	1.54	0.69
S8	January 2018	61.4	1.227	0.782	1.57	0.58
S9	January 2018	104.2	2.084	1.219	1.71	0.75
S4	April 2018	64.7	1.294	0.957	1.35	0.67
S5	April 2018	78.6	1.572	0.955	1.65	0.72
S6	April 2018	64.9	1.298	0.762	1.7	0.72
S7	January 2018	64.5	1.007	0.653	1.54	0.69
S8	January 2018	61.4	1.227	0.782	1.57	0.58
S9	January 2018	104.2	2.084	1.219	1.71	0.75
S10	June 2018	88.4	1.768	1.065	1.66	0.86
S11	June 2018	83.7	1.674	0.995	1.68	0.87
S12	June 2018	59.7	1.195	0.729	1.64	0.89
