# Supplementary material for: Fungal succession in decomposing ash leaves colonized by the ash dieback pathogen Hymenoscyphus fraxineus or its harmless relative Hymenoscyphus albidus
Source: Front Microbiol. 2023 Apr 14;14:1154344. doi: 10.3389/fmicb.2023.1154344 (PMC10140306; doi:10.3389/fmicb.2023.1154344)
Supplement: Supplementary file 2 [file Data_Sheet_2.xlsx]

## Sheet: SN_table_from_biom_w_taxonomy
# Constructed from biom file	October 2017				January 2018				April 2018				June 2018				October 2017				January 2018				April 2018				June 2018
#OTU ID	N1	N2	N3	%	N7	N8	N9	%	N4	N5	N6	%	N10	N11	N12	%	S1	S2	S3	%	S7	S8	S9	%	S4	S5	S6	%	S10	S11	S12	%	taxonomy
SH1744695.08FU_MK446306_reps	14	8	5	0.105177	3	6	17	0.101282	4	1	12	0.0662226	2	15	5	0.0856998	4	84	6	0.366172	18	42	27	0.338904	0	4	3	0.0272681	0	9	12	0.0818044	k__Fungi; p__Ascomycota; c__Dothideomycetes; o__Capnodiales; f__Cladosporiaceae; g__Cladosporium; s__Cladosporium_tenuissimum
SH1190895.08FU_KP401885_reps_singleton	1	3	2	0.0233727	7	4	6	0.0662226	3	1	1	0.0194772	0	6	1	0.0272681	18	22	30	0.272681	81	22	71	0.677808	4	12	25	0.159713	7	20	36	0.245413	k__Fungi; p__Ascomycota; c__Dothideomycetes; o__Capnodiales; f__Cladosporiaceae; g__Cladosporium; s__unidentified
SH1744611.08FU_EF679363_refs	17	7	6	0.116863	22	7	13	0.163609	7	3	21	0.120759	1	3	7	0.0428499	22	16	22	0.233727	22	42	28	0.358381	3	9	55	0.260995	7	32	29	0.26489	k__Fungi; p__Ascomycota; c__Dothideomycetes; o__Capnodiales; f__Mycosphaerellaceae; g__Mycosphaerella; s__Mycosphaerella_tassiana
SH1726021.08FU_DQ019377_reps	11	15	0	0.101282	0	0	0	0	0	0	0	0	0	0	0	0	0	0	0	0	0	0	0	0	0	0	0	0	0	0	0	0	k__Fungi; p__Ascomycota; c__Dothideomycetes; o__Capnodiales; f__Mycosphaerellaceae; g__Mycosphaerella; s__Mycosphaerella_ulmi
SH1750425.08FU_UDB0260126_reps	2	2	1	0.0194772	4	2	3	0.035059	0	0	2	0.00779089	0	2	0	0.00779089	0	17	8	0.0973862	25	0	1	0.101282	2	0	22	0.0934907	0	0	1	0.00389545	k__Fungi; p__Ascomycota; c__Dothideomycetes; o__Capnodiales; f__Mycosphaerellaceae; g__Ramularia; s__Ramularia_chamaedryos
SH1837536.08FU_KF251233_refs	2	12	0	0.0545362	3	0	46	0.190877	0	0	10	0.0389545	0	0	22	0.0856998	0	0	0	0	0	0	0	0	0	0	0	0	0	0	0	0	k__Fungi; p__Ascomycota; c__Dothideomycetes; o__Capnodiales; f__Mycosphaerellaceae; g__Septoria; s__Septoria_cretae
SH1832571.08FU_UDB0751687_reps	0	0	1	0.00389545	3	1	0	0.0155818	1	1	0	0.00779089	0	3	0	0.0116863	0	2	0	0.00779089	0	1	0	0.00389545	0	0	0	0	1	1	0	0.00779089	k__Fungi; p__Ascomycota; c__Dothideomycetes; o__Capnodiales; f__Teratosphaeriaceae; g__unidentified; s__unidentified
SH1832517.08FU_UDB0150746_reps	1	3	2	0.0233727	2	0	5	0.0272681	2	0	2	0.0155818	2	2	0	0.0155818	1	3	2	0.0233727	1	0	0	0.00389545	0	0	0	0	0	0	0	0	k__Fungi; p__Ascomycota; c__Dothideomycetes; o__Capnodiales; f__Teratosphaeriaceae; g__unidentified; s__unidentified
SH1674913.08FU_AJ244232_refs	44	42	21	0.416813	70	22	45	0.533676	27	9	48	0.327217	10	4	3	0.0662226	1025	565	428	7.86101	162	1325	564	7.98956	5	49	246	1.16863	9	144	162	1.22707	k__Fungi; p__Ascomycota; c__Dothideomycetes; o__Dothideales; f__Aureobasidiaceae; g__Aureobasidium; s__Aureobasidium_pullulans
SH1674988.08FU_UDB0330318_reps	0	0	0	0	0	0	0	0	0	0	1	0.00389545	0	0	1	0.00389545	47	47	55	0.580421	17	6	5	0.109072	0	0	8	0.0311636	0	2	2	0.0155818	k__Fungi; p__Ascomycota; c__Dothideomycetes; o__Dothideales; f__Dothioraceae; g__Dothiora; s__Dothiora_rhamni-alpinae
SH1729450.08FU_KP899132_refs	0	1	1	0.00779089	2	2	0	0.0155818	0	0	0	0	0	0	1	0.00389545	0	3	0	0.0116863	0	0	0	0	0	0	0	0	0	0	0	0	k__Fungi; p__Ascomycota; c__Dothideomycetes; o__Pleosporales; f__Amorosiaceae; g__Angustimassarina; s__Angustimassarina_acerina
SH1777111.08FU_KX618494_reps	29	0	5	0.132445	4	6	10	0.0779089	6	1	4	0.0428499	0	0	3	0.0116863	5	2	1	0.0311636	1	0	1	0.00779089	0	1	1	0.00779089	0	0	0	0	k__Fungi; p__Ascomycota; c__Dothideomycetes; o__Pleosporales; f__Cucurbitariaceae; g__Pyrenochaeta; s__unidentified
SH1712308.08FU_GU237707_refs	1	6	16	0.0895953	2	13	39	0.210354	1	0	3	0.0155818	0	0	0	0	3	2	5	0.0389545	1	0	7	0.0311636	0	0	0	0	0	0	0	0	k__Fungi; p__Ascomycota; c__Dothideomycetes; o__Pleosporales; f__Didymellaceae; g__Boeremia; s__Boeremia_exigua
SH1712513.08FU_UDB072733_reps	30	21	43	0.366172	51	13	136	0.779089	13	1	61	0.292158	5	36	16	0.22204	92	300	146	2.09575	83	24	67	0.677808	51	3	13	0.260995	0	51	33	0.327217	k__Fungi; p__Ascomycota; c__Dothideomycetes; o__Pleosporales; f__Didymellaceae; g__Didymella; s__Didymella_macrostoma
SH1712321.08FU_KT389515_refs	2	2	3	0.0272681	0	0	1	0.00389545	0	0	0	0	0	0	0	0	5	6	6	0.0662226	0	0	3	0.0116863	0	0	0	0	0	0	0	0	k__Fungi; p__Ascomycota; c__Dothideomycetes; o__Pleosporales; f__Didymellaceae; g__Neoascochyta; s__Neoascochyta_exitialis
SH1712546.08FU_MK226282_reps	0	0	0	0	1	0	0	0.00389545	0	0	0	0	0	0	0	0	3	2	10	0.0584317	0	5	1	0.0233727	0	0	0	0	1	3	3	0.0272681	k__Fungi; p__Ascomycota; c__Dothideomycetes; o__Pleosporales; f__Didymellaceae; g__unidentified; s__unidentified
SH1825473.08FU_AM901993_reps	3	9	3	0.0584317	12	6	41	0.229831	2	0	12	0.0545362	0	1	20	0.0818044	46	176	24	0.95828	24	23	8	0.21425	0	1	9	0.0389545	1	9	12	0.0856998	k__Fungi; p__Ascomycota; c__Dothideomycetes; o__Pleosporales; f__Leptosphaeriaceae; g__Leptosphaeria; s__Leptosphaeria_rubefaciens
SH1838150.08FU_KY189984_refs	3	0	0	0.0116863	0	0	0	0	0	0	0	0	0	0	0	0	49	55	28	0.514199	95	24	4	0.47914	13	1	33	0.183086	0	1	3	0.0155818	k__Fungi; p__Ascomycota; c__Dothideomycetes; o__Pleosporales; f__Melanommataceae; g__Praetumpfia; s__Praetumpfia_obducens
SH1775004.08FU_HE774478_reps	0	6	4	0.0389545	0	5	0	0.0194772	2	0	0	0.00779089	0	7	2	0.035059	0	0	1	0.00389545	0	0	0	0	0	0	0	0	0	0	0	0	k__Fungi; p__Ascomycota; c__Dothideomycetes; o__Pleosporales; f__Phaeosphaeriaceae; g__Leptospora; s__Leptospora_rubella
SH1834914.08FU_KX306761_refs	2	0	2	0.0155818	4	0	17	0.0818044	1	0	1	0.00779089	1	0	2	0.0116863	33	19	2	0.210354	0	2	1	0.0116863	0	0	0	0	0	0	0	0	k__Fungi; p__Ascomycota; c__Dothideomycetes; o__Pleosporales; f__Phaeosphaeriaceae; g__Muriphaeosphaeria; s__Muriphaeosphaeria_viburni
SH1686840.08FU_KP744450_refs	3	4	9	0.0623271	11	8	62	0.315531	4	2	10	0.0623271	0	3	11	0.0545362	0	2	7	0.035059	1	1	0	0.00779089	0	0	0	0	0	3	3	0.0233727	k__Fungi; p__Ascomycota; c__Dothideomycetes; o__Pleosporales; f__Phaeosphaeriaceae; g__Neosetophoma; s__Neosetophoma_clematidis
SH1686846.08FU_MG828928_refs	0	1	12	0.0506408	3	0	3	0.0233727	0	4	0	0.0155818	0	19	1	0.0779089	0	0	0	0	0	0	0	0	0	0	0	0	0	0	0	0	k__Fungi; p__Ascomycota; c__Dothideomycetes; o__Pleosporales; f__Phaeosphaeriaceae; g__Neosetophoma; s__Neosetophoma_rosigena
SH1736906.08FU_MG891749_reps	0	0	0	0	0	1	0	0.00389545	14	0	0	0.0545362	0	0	0	0	43	22	47	0.43629	344	73	204	2.41907	10	68	255	1.29718	29	5	19	0.206459	k__Fungi; p__Ascomycota; c__Dothideomycetes; o__Pleosporales; f__Phaeosphaeriaceae; g__Nodulosphaeria; s__unidentified
SH1801267.08FU_KF742586_reps	5	6	9	0.0779089	6	4	23	0.12855	0	0	4	0.0155818	1	1	7	0.035059	0	0	0	0	0	0	0	0	0	0	0	0	0	0	0	0	k__Fungi; p__Ascomycota; c__Dothideomycetes; o__Pleosporales; f__Phaeosphaeriaceae; g__Phaeosphaeria; s__unidentified
SH1834897.08FU_MG520952_refs	3	0	3	0.0233727	2	1	2	0.0194772	1	10	0	0.0428499	0	2	2	0.0155818	28	12	10	0.194772	1	4	14	0.0740135	0	1	4	0.0194772	2	2	0	0.0155818	k__Fungi; p__Ascomycota; c__Dothideomycetes; o__Pleosporales; f__Phaeosphaeriaceae; g__Pseudoophiobolus; s__Pseudoophiobolus_rosae
SH1185142.08FU_LC015683_reps_singleton	0	0	1	0.00389545	0	0	0	0	0	1	0	0.00389545	0	0	0	0	4	4	3	0.0428499	1	5	1	0.0272681	1	1	0	0.00779089	1	2	0	0.0116863	k__Fungi; p__Ascomycota; c__Dothideomycetes; o__Pleosporales; f__Phaeosphaeriaceae; g__unidentified; s__unidentified
SH1687039.08FU_KU163657_refs	0	0	0	0	0	0	0	0	0	0	0	0	0	0	0	0	1	10	1	0.0467454	0	2	50	0.202563	0	0	0	0	0	0	0	0	k__Fungi; p__Ascomycota; c__Dothideomycetes; o__Pleosporales; f__Phaeosphaeriaceae; g__Vagicola; s__Vagicola_dactylidis
SH1664222.08FU_JQ693660_refs	0	1	24	0.0973862	8	0	7	0.0584317	0	0	2	0.00779089	0	0	1	0.00389545	0	6	1	0.0272681	5	2	0	0.0272681	0	0	22	0.0856998	0	0	2	0.00779089	k__Fungi; p__Ascomycota; c__Dothideomycetes; o__Pleosporales; f__Pleosporaceae; g__Alternaria; s__Alternaria_metachromatica
SH1688505.08FU_GU947712_reps	0	0	0	0	0	0	16	0.0623271	0	0	2	0.00779089	0	0	0	0	4	7	70	0.315531	2	104	19	0.486931	6	2	285	1.14137	0	0	1	0.00389545	k__Fungi; p__Ascomycota; c__Dothideomycetes; o__Pleosporales; f__Pleosporaceae; g__Alternaria; s__Alternaria_panax
SH1664229.08FU_MG828876_refs	0	0	0	0	0	0	2	0.00779089	0	0	0	0	0	0	0	0	5	5	16	0.101282	2	81	160	0.946593	3	59	62	0.483035	7	23	43	0.284368	k__Fungi; p__Ascomycota; c__Dothideomycetes; o__Pleosporales; f__Pleosporaceae; g__Comoclathris; s__Comoclathris_rosae
SH2590841.08FU_MH633974_reps_singleton	0	0	0	0	0	0	1	0.00389545	0	0	0	0	0	0	0	0	33	0	1	0.132445	0	0	0	0	0	0	0	0	0	0	0	0	k__Fungi; p__Ascomycota; c__Dothideomycetes; o__Pleosporales; f__Pleosporaceae; g__Stemphylium; s__Stemphylium_vesicarium
SH1686881.08FU_MK907748_reps	5	5	4	0.0545362	5	11	27	0.167504	3	0	2	0.0194772	0	6	15	0.0818044	0	6	8	0.0545362	0	0	0	0	0	0	0	0	0	1	1	0.00779089	k__Fungi; p__Ascomycota; c__Dothideomycetes; o__Pleosporales; f__unidentified; g__unidentified; s__unidentified
SH1712410.08FU_MH844758_reps	2	4	0	0.0233727	2	3	17	0.0856998	1	0	2	0.0116863	1	1	2	0.0155818	6	4	4	0.0545362	2	1	3	0.0233727	0	0	3	0.0116863	1	0	0	0.00389545	k__Fungi; p__Ascomycota; c__Dothideomycetes; o__Pleosporales; f__unidentified; g__unidentified; s__unidentified
SH1721365.08FU_MN244200_reps	4	0	5	0.035059	3	4	5	0.0467454	1	0	1	0.00779089	0	0	0	0	0	0	0	0	0	0	0	0	0	0	0	0	0	0	0	0	k__Fungi; p__Ascomycota; c__Dothideomycetes; o__Pleosporales; f__unidentified; g__unidentified; s__unidentified
SH1686839.08FU_UDB0518321_reps	2	2	7	0.0428499	1	1	2	0.0155818	0	0	3	0.0116863	0	2	0	0.00779089	0	0	0	0	0	0	0	0	0	0	1	0.00389545	0	0	0	0	k__Fungi; p__Ascomycota; c__Dothideomycetes; o__Pleosporales; f__unidentified; g__unidentified; s__unidentified
SH1712510.08FU_UDB0559140_reps	0	0	0	0	0	0	0	0	0	0	0	0	0	0	0	0	0	0	0	0	5	49	0	0.210354	0	2	46	0.186981	5	7	3	0.0584317	k__Fungi; p__Ascomycota; c__Dothideomycetes; o__unidentified; f__unidentified; g__unidentified; s__unidentified
SH1814905.08FU_JN712485_refs	32	32	201	1.03229	78	42	360	1.86981	49	8	94	0.588212	7	15	105	0.494722	3698	3147	3012	38.3974	2326	1916	1031	20.5407	395	353	2214	11.5383	109	691	768	6.10806	k__Fungi; p__Ascomycota; c__Dothideomycetes; o__Venturiales; f__Sympoventuriaceae; g__Fusicladium; s__Fusicladium_proteae
SH1841502.08FU_AY559349_reps	1	0	2	0.0116863	1	0	3	0.0155818	0	0	0	0	0	0	0	0	3	33	16	0.202563	16	2	0	0.070118	0	0	3	0.0116863	0	1	0	0.00389545	k__Fungi; p__Ascomycota; c__Eurotiomycetes; o__Chaetothyriales; f__Herpotrichiellaceae; g__unidentified; s__unidentified
SH1725080.08FU_JN040501_refs	3	1	1	0.0194772	10	1	3	0.0545362	2	0	2	0.0155818	0	0	0	0	0	0	0	0	0	0	0	0	0	0	0	0	0	0	0	0	k__Fungi; p__Ascomycota; c__Eurotiomycetes; o__Chaetothyriales; f__Trichomeriaceae; g__Knufia; s__Knufia_cryptophialidica
SH1725093.08FU_UDB0301607_reps	0	1	1	0.00779089	7	1	5	0.0506408	2	0	2	0.0155818	0	0	2	0.00779089	0	1	0	0.00389545	0	0	0	0	0	0	0	0	0	0	0	0	k__Fungi; p__Ascomycota; c__Eurotiomycetes; o__Chaetothyriales; f__Trichomeriaceae; g__Knufia; s__unidentified
SH1777724.08FU_FJ820738_reps	4	30	1	0.136341	24	9	53	0.335008	3	0	6	0.035059	0	0	11	0.0428499	0	42	5	0.183086	0	0	0	0	0	0	0	0	0	0	0	0	k__Fungi; p__Ascomycota; c__Eurotiomycetes; o__Chaetothyriales; f__unidentified; g__unidentified; s__unidentified
SH1725077.08FU_UDB099823_reps	0	1	2	0.0116863	1	1	6	0.0311636	0	2	3	0.0194772	0	0	0	0	4	10	7	0.0818044	2	0	0	0.00779089	1	0	0	0.00389545	0	0	0	0	k__Fungi; p__Ascomycota; c__Eurotiomycetes; o__Chaetothyriales; f__unidentified; g__unidentified; s__unidentified
SH1690592.08FU_AB080543_refs	1	1	0	0.00779089	0	1	0	0.00389545	0	0	1	0.00389545	0	0	0	0	5	1	9	0.0584317	4	1	2	0.0272681	2	1	12	0.0584317	0	5	2	0.0272681	k__Fungi; p__Ascomycota; c__Leotiomycetes; o__Erysiphales; f__Erysiphaceae; g__Phyllactinia; s__Phyllactinia_fraxini
SH1841658.08FU_UDB0405317_reps	0	0	0	0	8	0	3	0.0428499	10	14	0	0.0934907	30	6	14	0.194772	0	1	0	0.00389545	13	2	0	0.0584317	0	116	45	0.627167	18	575	340	3.63445	k__Fungi; p__Ascomycota; c__Leotiomycetes; o__Helotiales; f__Dermateaceae; g__Laetinaevia; s__unidentified
SH1684762.08FU_MG969995_reps	2	3	7	0.0467454	6	1	6	0.0506408	0	0	3	0.0116863	0	0	4	0.0155818	25	188	210	1.64777	1132	794	243	8.44922	1	8	66	0.292158	1	259	162	1.64388	k__Fungi; p__Ascomycota; c__Leotiomycetes; o__Helotiales; f__Dermateaceae; g__unidentified; s__unidentified
SH1684690.08FU_UDB0631048_reps	24	13	14	0.198668	83	1	182	1.03619	3	4	44	0.198668	0	0	166	0.646644	0	0	0	0	44	0	13	0.22204	4	2	27	0.12855	3	2	10	0.0584317	k__Fungi; p__Ascomycota; c__Leotiomycetes; o__Helotiales; f__Dermateaceae; g__unidentified; s__unidentified
SH1841698.08FU_UDB0455368_reps	6	5	15	0.101282	24	0	27	0.198668	5	0	11	0.0623271	3	15	20	0.148027	0	8	2	0.0389545	6	0	3	0.035059	0	0	0	0	0	0	0	0	k__Fungi; p__Ascomycota; c__Leotiomycetes; o__Helotiales; f__Helotiaceae; g__Articulospora; s__unidentified
SH1707413.08FU_FJ005102_reps	2	3	3	0.0311636	1	0	29	0.116863	9	0	4	0.0506408	4	0	8	0.0467454	0	0	1	0.00389545	39	68	31	0.537572	45	14	131	0.740135	197	147	127	1.83476	k__Fungi; p__Ascomycota; c__Leotiomycetes; o__Helotiales; f__Helotiaceae; g__Crocicreas; s__Crocicreas_cyathoideum
SH1707329.08FU_MK584998_reps	1	1	3	0.0194772	7	1	5	0.0506408	6	3	14	0.0895953	1	21	15	0.144132	0	1	0	0.00389545	39	16	11	0.257099	2	22	28	0.202563	2	263	330	2.31779	k__Fungi; p__Ascomycota; c__Leotiomycetes; o__Helotiales; f__Helotiaceae; g__Crocicreas; s__Crocicreas_cyathoideum
SH1707327.08FU_GU586876_refs	2	0	7	0.035059	0	4	13	0.0662226	1	1	1	0.0116863	1	2	1	0.0155818	1	0	780	3.04234	0	0	4	0.0155818	0	1	0	0.00389545	1	1	9	0.0428499	k__Fungi; p__Ascomycota; c__Leotiomycetes; o__Helotiales; f__Helotiaceae; g__Hymenoscyphus; s__Hymenoscyphus_albidus
SH1707341.08FU_UDB0114644_reps	0	0	0	0	0	0	1	0.00389545	0	0	5	0.0194772	0	0	0	0	0	0	0	0	10	79	77	0.646644	3	13	1	0.0662226	0	22	13	0.136341	k__Fungi; p__Ascomycota; c__Leotiomycetes; o__Helotiales; f__Helotiaceae; g__Hymenoscyphus; s__Hymenoscyphus_caudatus
SH1707359.08FU_AY348577_reps	0	0	3	0.0116863	1	0	4	0.0194772	0	0	0	0	0	0	0	0	0	0	0	0	0	0	1	0.00389545	0	0	0	0	0	0	0	0	k__Fungi; p__Ascomycota; c__Leotiomycetes; o__Helotiales; f__Helotiaceae; g__Hymenoscyphus; s__Hymenoscyphus_caudatus
SH1707324.08FU_GU586904_refs	8153	8094	7631	93.0155	5604	7907	6290	77.1337	6097	7972	7776	85.096	5666	7528	7795	81.7615	16	14	47	0.299949	7	11	14	0.124654	1	105	11	0.455767	0	4	72	0.296054	k__Fungi; p__Ascomycota; c__Leotiomycetes; o__Helotiales; f__Helotiaceae; g__Hymenoscyphus; s__Hymenoscyphus_fraxineus
SH2769887.08FU_UDB0778518_reps	0	0	0	0	0	0	0	0	0	0	0	0	0	0	0	0	0	0	0	0	19	0	0	0.0740135	0	0	0	0	0	0	0	0	k__Fungi; p__Ascomycota; c__Leotiomycetes; o__Helotiales; f__Helotiaceae; g__Hymenoscyphus; s__Hymenoscyphus_phyllogenus
SH1839084.08FU_UDB0657189_reps	0	0	0	0	0	0	0	0	0	0	0	0	0	0	0	0	0	0	0	0	0	0	0	0	0	0	59	0.229831	1	1	10	0.0467454	k__Fungi; p__Ascomycota; c__Leotiomycetes; o__Helotiales; f__Helotiaceae; g__Hymenoscyphus; s__Hymenoscyphus_repandus
SH1707386.08FU_KC416308_reps	0	0	0	0	0	0	0	0	0	0	0	0	0	0	2	0.00779089	0	0	0	0	1	1	4	0.0233727	0	0	20	0.0779089	0	3	6	0.035059	k__Fungi; p__Ascomycota; c__Leotiomycetes; o__Helotiales; f__Helotiaceae; g__Hymenoscyphus; s__Hymenoscyphus_scutula
SH1668524.08FU_GQ411292_refs	0	0	0	0	0	0	0	0	0	0	0	0	0	0	0	0	0	0	0	0	9	0	30	0.151922	0	0	0	0	0	1	0	0.00389545	k__Fungi; p__Ascomycota; c__Leotiomycetes; o__Helotiales; f__Helotiaceae; g__Hymenoscyphus; s__Hymenoscyphus_tetracladius
SH1841629.08FU_UDB0199809_reps	0	3	21	0.0934907	7	0	0	0.0272681	10	1	1	0.0467454	0	0	5	0.0194772	0	0	0	0	3	24	303	1.2855	4	49	65	0.459663	2	8	6	0.0623271	k__Fungi; p__Ascomycota; c__Leotiomycetes; o__Helotiales; f__Helotiaceae; g__Tetracladium; s__Tetracladium_furcatum
SH1841717.08FU_UDB0606213_reps	1	17	2	0.0779089	692	9	64	2.98002	302	203	32	2.09185	83	168	77	1.27771	0	0	2	0.00779089	20	22	328	1.44132	80	49	264	1.53091	54	362	395	3.15921	k__Fungi; p__Ascomycota; c__Leotiomycetes; o__Helotiales; f__Helotiaceae; g__Tetracladium; s__unidentified
SH1841759.08FU_UDB0210390_reps	0	0	0	0	1066	5	115	4.62	79	88	11	0.693389	9	21	37	0.260995	2	0	12	0.0545362	77	209	409	2.70734	69	223	1582	7.30007	15	642	1685	9.12314	k__Fungi; p__Ascomycota; c__Leotiomycetes; o__Helotiales; f__Helotiaceae; g__Tetracladium; s__unidentified
SH1841653.08FU_MF614995_reps	0	0	0	0	0	0	0	0	0	0	0	0	0	0	0	0	0	0	0	0	0	0	21	0.0818044	0	7	106	0.440185	3	1	2	0.0233727	k__Fungi; p__Ascomycota; c__Leotiomycetes; o__Helotiales; f__Helotiaceae; g__Tetracladium; s__unidentified
SH1707352.08FU_UDB062324_reps	0	0	1	0.00389545	0	0	2	0.00779089	0	0	0	0	0	0	7	0.0272681	0	0	0	0	6	3	8	0.0662226	0	1	52	0.206459	1	13	19	0.12855	k__Fungi; p__Ascomycota; c__Leotiomycetes; o__Helotiales; f__Helotiaceae; g__unidentified; s__unidentified
SH1684892.08FU_AY969330_reps	2	0	0	0.00779089	4	0	0	0.0155818	5	2	0	0.0272681	3	19	1	0.0895953	0	0	13	0.0506408	99	11	43	0.596003	141	30	158	1.2816	3	119	165	1.11799	k__Fungi; p__Ascomycota; c__Leotiomycetes; o__Helotiales; f__Helotiales_fam_Incertae_sedis; g__Chalara; s__unidentified
SH1684799.08FU_UDB0148590_reps	0	0	0	0	60	0	0	0.233727	0	0	0	0	0	0	0	0	0	0	17	0.0662226	156	2	7	0.642749	17	8	8	0.12855	1	5	12	0.070118	k__Fungi; p__Ascomycota; c__Leotiomycetes; o__Helotiales; f__Helotiales_fam_Incertae_sedis; g__Davidhawksworthia; s__unidentified
SH1668591.08FU_UDB062250_reps	0	0	0	0	0	0	0	0	0	0	0	0	0	0	0	0	0	0	0	0	28	0	79	0.416813	0	0	2	0.00779089	1	0	0	0.00389545	k__Fungi; p__Ascomycota; c__Leotiomycetes; o__Helotiales; f__Hyaloscyphaceae; g__Gyoerffyella; s__Gyoerffyella_craginiformis
SH1710783.08FU_UDB0135225_reps	0	0	0	0	1	0	2	0.0116863	0	1	0	0.00389545	3	2	0	0.0194772	0	0	0	0	0	0	0	0	0	0	0	0	0	2	9	0.0428499	k__Fungi; p__Ascomycota; c__Leotiomycetes; o__Helotiales; f__Leotiaceae; g__Alatospora; s__Alatospora_acuminata
SH1710934.08FU_UDB0757060_reps	0	2	2	0.0155818	4	3	2	0.035059	1	0	0	0.00389545	9	4	6	0.0740135	0	0	0	0	0	1	1	0.00779089	1	2	1	0.0155818	0	2	3	0.0194772	k__Fungi; p__Ascomycota; c__Leotiomycetes; o__Helotiales; f__Leotiaceae; g__Alatospora; s__unidentified
SH1724913.08FU_UDB070409_reps	0	0	1	0.00389545	5	2	5	0.0467454	0	0	0	0	0	0	0	0	0	0	0	0	2	1	19	0.0856998	0	6	11	0.0662226	0	0	0	0	k__Fungi; p__Ascomycota; c__Leotiomycetes; o__Helotiales; f__Leotiaceae; g__Flagellospora; s__Flagellospora_curvula
SH1710780.08FU_UDB0697965_reps	1	1	7	0.035059	28	6	49	0.323322	7	8	0	0.0584317	0	3	12	0.0584317	0	83	1	0.327217	27	11	2	0.155818	2	4	163	0.65833	11	75	158	0.950489	k__Fungi; p__Ascomycota; c__Leotiomycetes; o__Helotiales; f__unidentified; g__unidentified; s__unidentified
SH1710798.08FU_UDB0256053_reps	0	0	0	0	3	0	0	0.0116863	3	1	0	0.0155818	0	5	1	0.0233727	0	0	0	0	0	0	1	0.00389545	0	0	4	0.0155818	0	0	1	0.00389545	k__Fungi; p__Ascomycota; c__Leotiomycetes; o__Helotiales; f__unidentified; g__unidentified; s__unidentified
SH1181552.08FU_KT161001_reps_singleton	6	0	0	0.0233727	1	0	133	0.52199	0	0	3	0.0116863	1	0	6	0.0272681	0	0	0	0	9	0	1	0.0389545	0	1	61	0.241518	2	1	1	0.0155818	k__Fungi; p__Ascomycota; c__Leotiomycetes; o__Helotiales; f__unidentified; g__unidentified; s__unidentified
SH1841617.08FU_UDB0263468_reps	0	0	0	0	0	0	0	0	0	0	0	0	1	0	0	0.00389545	0	0	0	0	11	0	3	0.0545362	0	25	6	0.120759	9	92	297	1.55039	k__Fungi; p__Ascomycota; c__Leotiomycetes; o__Helotiales; f__unidentified; g__unidentified; s__unidentified
SH1734321.08FU_UDB080594_reps	0	0	0	0	0	0	0	0	0	0	0	0	0	0	0	0	0	0	0	0	0	0	1	0.00389545	0	0	0	0	0	0	0	0	k__Fungi; p__Ascomycota; c__Leotiomycetes; o__Helotiales; f__unidentified; g__unidentified; s__unidentified
SH1841618.08FU_FJ552875_reps	0	0	0	0	3	0	0	0.0116863	0	0	0	0	0	0	9	0.035059	0	0	0	0	5	0	0	0.0194772	5	1	2	0.0311636	4	21	34	0.229831	k__Fungi; p__Ascomycota; c__Leotiomycetes; o__Helotiales; f__unidentified; g__unidentified; s__unidentified
SH1841538.08FU_UDB0137600_reps	0	0	0	0	2	0	0	0.00779089	0	11	1	0.0467454	0	0	0	0	0	0	0	0	0	0	0	0	0	0	0	0	0	0	0	0	k__Fungi; p__Ascomycota; c__Leotiomycetes; o__Helotiales; f__unidentified; g__unidentified; s__unidentified
SH1840212.08FU_JF449726_reps	0	1	0	0.00389545	1	0	0	0.00389545	0	0	0	0	0	0	0	0	62	262	187	1.99057	52	1	10	0.245413	2	1	1	0.0155818	0	0	1	0.00389545	k__Fungi; p__Ascomycota; c__Leotiomycetes; o__Thelebolales; f__Pseudeurotiaceae; g__unidentified; s__unidentified
SH1675066.08FU_KY366240_reps	0	0	0	0	0	1	2	0.0116863	1	1	0	0.00779089	0	0	0	0	7	3	1	0.0428499	2	4	3	0.035059	0	0	3	0.0116863	0	0	3	0.0116863	k__Fungi; p__Ascomycota; c__Saccharomycetes; o__Saccharomycetales; f__Metschnikowiaceae; g__Metschnikowia; s__unidentified
SH1704067.08FU_FJ889450_refs	0	1	34	0.136341	6	0	5	0.0428499	0	0	1	0.00389545	0	0	1	0.00389545	0	0	2	0.00779089	0	0	0	0	0	0	0	0	0	0	0	0	k__Fungi; p__Ascomycota; c__Sordariomycetes; o__Diaporthales; f__Diaporthaceae; g__Diaporthe; s__Diaporthe_cotoneastri
SH1704081.08FU_EU552122_refs	0	1	16	0.0662226	1	1	34	0.140236	0	0	22	0.0856998	1	1	0	0.00779089	3	0	14	0.0662226	0	0	2	0.00779089	0	0	0	0	0	0	0	0	k__Fungi; p__Ascomycota; c__Sordariomycetes; o__Diaporthales; f__Diaporthaceae; g__Diaporthe; s__Diaporthe_cynaroidis
SH1241394.08FU_HG937175_reps_singleton	4	7	6	0.0662226	9	5	12	0.101282	5	1	1	0.0272681	2	1	2	0.0194772	374	135	270	3.03455	53	27	34	0.444081	5	6	18	0.112968	3	8	18	0.112968	k__Fungi; p__Ascomycota; c__Sordariomycetes; o__Hypocreales; f__Nectriaceae; g__unidentified; s__unidentified
SH1725884.08FU_UDB0611550_reps	0	0	1	0.00389545	0	0	0	0	0	0	0	0	1	0	10	0.0428499	0	0	0	0	0	0	0	0	0	0	0	0	0	6	9	0.0584317	k__Fungi; p__Ascomycota; c__Sordariomycetes; o__Hypocreales; f__Stachybotryaceae; g__unidentified; s__unidentified
SH1234059.08FU_HG937165_reps_singleton	0	0	0	0	0	1	0	0.00389545	0	0	0	0	0	0	0	0	65	1	0	0.257099	0	0	0	0	0	0	0	0	0	0	1	0.00389545	k__Fungi; p__Ascomycota; c__Sordariomycetes; o__Sordariales; f__Sordariaceae; g__unidentified; s__unidentified
SH1705118.08FU_MF774330_reps	0	0	0	0	0	0	0	0	0	0	0	0	0	0	0	0	0	0	0	0	0	0	0	0	0	0	0	0	0	639	432	4.17202	k__Fungi; p__Ascomycota; c__Sordariomycetes; o__Xylariales; f__Xylariaceae; g__Xylaria; s__unidentified
SH1680682.08FU_AF492077_reps	0	0	0	0	0	0	0	0	0	0	0	0	0	0	0	0	13	5	8	0.101282	2	0	2	0.0155818	0	0	0	0	0	0	0	0	k__Fungi; p__Ascomycota; c__Taphrinomycetes; o__Taphrinales; f__Taphrinaceae; g__Taphrina; s__Taphrina_alni
SH1680666.08FU_AY239215_refs	1	2	0	0.0116863	2	0	10	0.0467454	0	0	0	0	0	0	0	0	166	327	271	2.97612	131	19	9	0.619376	0	7	12	0.0740135	0	4	5	0.035059	k__Fungi; p__Ascomycota; c__Taphrinomycetes; o__Taphrinales; f__Taphrinaceae; g__Taphrina; s__Taphrina_carpini
SH1680669.08FU_AF492103_refs	0	0	0	0	0	0	0	0	0	0	0	0	0	0	0	0	33	29	45	0.416813	14	1	0	0.0584317	0	1	2	0.0116863	0	0	0	0	k__Fungi; p__Ascomycota; c__Taphrinomycetes; o__Taphrinales; f__Taphrinaceae; g__Taphrina; s__Taphrina_padi
SH1680672.08FU_JF449843_reps	0	2	0	0.00779089	1	1	3	0.0194772	1	1	2	0.0155818	0	0	0	0	431	422	301	4.49534	251	36	33	1.24654	2	12	11	0.0973862	0	1	3	0.0155818	k__Fungi; p__Ascomycota; c__Taphrinomycetes; o__Taphrinales; f__Taphrinaceae; g__Taphrina; s__unidentified
SH1684141.08FU_UDB0517414_reps	0	8	0	0.0311636	422	8	42	1.83865	152	160	17	1.2816	47	112	43	0.78688	0	0	0	0	11	17	186	0.833625	63	23	181	1.04008	40	235	249	2.04121	k__Fungi; p__Ascomycota; c__unidentified; o__unidentified; f__unidentified; g__unidentified; s__unidentified
SH2589759.08FU_KT161101_reps_singleton	5	4	9	0.070118	6	8	26	0.155818	2	3	4	0.035059	1	2	17	0.0779089	0	0	0	0	0	0	0	0	0	0	0	0	0	0	0	0	k__Fungi; p__Ascomycota; c__unidentified; o__unidentified; f__unidentified; g__unidentified; s__unidentified
SH1181551.08FU_KT161133_reps_singleton	0	0	0	0	5	0	157	0.631062	0	0	0	0	0	0	0	0	0	0	0	0	1	0	4	0.0194772	0	0	3	0.0116863	1	3	4	0.0311636	k__Fungi; p__Ascomycota; c__unidentified; o__unidentified; f__unidentified; g__unidentified; s__unidentified
SH1237182.08FU_KT160946_reps_singleton	0	0	2	0.00779089	0	0	0	0	0	1	0	0.00389545	0	0	0	0	0	0	0	0	17	4	35	0.218145	0	0	6	0.0233727	0	0	0	0	k__Fungi; p__Ascomycota; c__unidentified; o__unidentified; f__unidentified; g__unidentified; s__unidentified
SH1186942.08FU_KT161053_reps_singleton	0	0	0	0	0	0	1	0.00389545	0	0	0	0	0	0	0	0	12	28	22	0.241518	11	2	2	0.0584317	0	0	0	0	0	1	0	0.00389545	k__Fungi; p__Ascomycota; c__unidentified; o__unidentified; f__unidentified; g__unidentified; s__unidentified
SH1704612.08FU_MK024702_reps	0	0	10	0.0389545	0	0	1	0.00389545	0	0	0	0	0	0	2	0.00779089	0	0	0	0	0	0	0	0	0	0	0	0	0	0	0	0	k__Fungi; p__Ascomycota; c__unidentified; o__unidentified; f__unidentified; g__unidentified; s__unidentified
SH1684199.08FU_UDB041067_reps	0	0	0	0	0	0	0	0	0	0	0	0	0	0	0	0	0	0	0	0	5	0	0	0.0194772	0	1	2	0.0116863	0	1	2	0.0116863	k__Fungi; p__Ascomycota; c__unidentified; o__unidentified; f__unidentified; g__unidentified; s__unidentified
SH1684887.08FU_MF615023_reps	0	0	0	0	0	0	0	0	0	0	0	0	0	0	0	0	0	0	0	0	0	0	0	0	0	0	1	0.00389545	0	0	1	0.00389545	k__Fungi; p__Ascomycota; c__unidentified; o__unidentified; f__unidentified; g__unidentified; s__unidentified
SH1194108.08FU_KT161151_reps_singleton	0	0	0	0	0	0	0	0	0	0	0	0	0	0	0	0	1	9	17	0.105177	2	2	0	0.0155818	0	0	1	0.00389545	0	0	0	0	k__Fungi; p__Ascomycota; c__unidentified; o__unidentified; f__unidentified; g__unidentified; s__unidentified
SH1661765.08FU_UDB068248_reps	3	1	42	0.179191	3	11	16	0.116863	13	0	18	0.120759	2	0	0	0.00779089	1	0	1	0.00779089	15	11	932	3.73184	66	32	72	0.662226	60	27	79	0.646644	k__Fungi; p__Basidiomycota; c__Agaricomycetes; o__Agaricales; f__Cortinariaceae; g__Cortinarius; s__unidentified
SH2589443.08FU_KM609394_reps_singleton	13	4	6	0.0895953	0	1	5	0.0233727	1	0	1	0.00779089	0	0	1	0.00389545	1	0	0	0.00389545	1	0	0	0.00389545	0	1	0	0.00389545	0	0	0	0	k__Fungi; p__Basidiomycota; c__Agaricomycetes; o__Agaricales; f__Lycoperdaceae; g__Lycoperdon; s__Lycoperdon_pyriforme
SH1751017.08FU_UDB0556324_reps	2	16	11	0.112968	0	8	5	0.0506408	1	9	10	0.0779089	0	1	1	0.00779089	0	0	0	0	4	4	1	0.035059	0	0	3	0.0116863	0	3	0	0.0116863	k__Fungi; p__Basidiomycota; c__Agaricomycetes; o__Agaricales; f__Physalacriaceae; g__Armillaria; s__Armillaria_ostoyae
SH1680619.08FU_MF063187_reps	0	0	0	0	0	0	0	0	0	0	0	0	0	0	0	0	4	4	2	0.0389545	0	0	0	0	0	0	0	0	0	0	0	0	k__Fungi; p__Basidiomycota; c__Agaricomycetes; o__Agaricales; f__Physalacriaceae; g__Strobilurus; s__unidentified
SH1706562.08FU_UDB0472657_reps	0	0	0	0	0	0	0	0	0	0	0	0	0	0	0	0	0	0	0	0	0	1	0	0.00389545	6	4	0	0.0389545	7	2	0	0.035059	k__Fungi; p__Basidiomycota; c__Agaricomycetes; o__Agaricales; f__Tricholomataceae; g__Mycena; s__Mycena_citrinomarginata
SH1706587.08FU_UDB0425775_reps	0	0	0	0	0	0	0	0	0	0	0	0	0	0	0	0	0	0	0	0	0	0	0	0	4	7	0	0.0428499	7	4	2	0.0506408	k__Fungi; p__Basidiomycota; c__Agaricomycetes; o__Agaricales; f__Tricholomataceae; g__Mycena; s__Mycena_olivaceomarginata
SH1706453.08FU_UDB0150436_reps	4	0	0	0.0155818	0	0	6	0.0233727	1615	0	4	6.30673	1887	0	0	7.35071	9	3	51	0.245413	4	1210	108	5.14978	7239	6877	44	55.1595	7788	2822	1582	47.4933	k__Fungi; p__Basidiomycota; c__Agaricomycetes; o__Agaricales; f__Tricholomataceae; g__Mycena; s__Mycena_purpureofusca
SH1709273.08FU_UDB024140_reps	4	1	89	0.366172	0	0	38	0.148027	0	0	28	0.109072	0	0	0	0	2	0	1	0.0116863	10	1	1206	4.74076	75	18	0	0.362276	117	0	1	0.459663	k__Fungi; p__Basidiomycota; c__Agaricomycetes; o__Agaricales; f__Typhulaceae; g__Typhula; s__Typhula_erythropus
SH1741414.08FU_UDB036012_reps	0	0	0	0	0	0	0	0	0	10	0	0.0389545	0	0	0	0	0	0	0	0	0	0	0	0	0	0	0	0	0	0	0	0	k__Fungi; p__Basidiomycota; c__Agaricomycetes; o__Agaricales; f__Typhulaceae; g__Typhula; s__Typhula_filiformis
SH1842708.08FU_UDB0300863_reps	0	0	0	0	0	0	0	0	0	0	0	0	0	0	0	0	0	0	0	0	29	370	0	1.55428	0	0	4	0.0155818	0	0	0	0	k__Fungi; p__Basidiomycota; c__Agaricomycetes; o__Agaricales; f__Typhulaceae; g__Typhula; s__Typhula_micans
SH1783993.08FU_UDB036015_reps	0	19	84	0.401231	35	9	16	0.233727	38	0	96	0.52199	17	0	0	0.0662226	0	0	0	0	0	0	0	0	0	0	0	0	0	0	0	0	k__Fungi; p__Basidiomycota; c__Agaricomycetes; o__Agaricales; f__Typhulaceae; g__Typhula; s__Typhula_spathulata
SH1783995.08FU_FJ820510_reps	0	0	0	0	0	0	0	0	0	0	11	0.0428499	0	0	0	0	0	0	0	0	0	0	0	0	0	0	0	0	0	0	0	0	k__Fungi; p__Basidiomycota; c__Agaricomycetes; o__Agaricales; f__Typhulaceae; g__Typhula; s__unidentified
SH1721815.08FU_UDB0205768_reps	0	0	0	0	0	0	0	0	0	0	0	0	0	0	0	0	0	0	0	0	0	0	224	0.87258	0	2	0	0.00779089	1	0	0	0.00389545	k__Fungi; p__Basidiomycota; c__Agaricomycetes; o__Cantharellales; f__Ceratobasidiaceae; g__Rhizoctonia; s__Rhizoctonia_alpina
SH1721615.08FU_UDB0266945_reps	0	0	0	0	7	0	0	0.0272681	0	0	0	0	3	1	7	0.0428499	0	0	0	0	183	493	216	3.47474	0	3	11	0.0545362	8	7	3	0.070118	k__Fungi; p__Basidiomycota; c__Agaricomycetes; o__Cantharellales; f__Ceratobasidiaceae; g__unidentified; s__unidentified
SH1721661.08FU_UDB0496756_reps	0	0	0	0	0	0	0	0	0	0	0	0	0	0	0	0	0	0	0	0	0	0	350	1.36341	0	4	0	0.0155818	1	0	0	0.00389545	k__Fungi; p__Basidiomycota; c__Agaricomycetes; o__Cantharellales; f__Ceratobasidiaceae; g__unidentified; s__unidentified
SH1241066.08FU_GU328520_reps_singleton	0	0	0	0	0	1	2	0.0116863	0	0	0	0	0	0	0	0	0	0	16	0.0623271	384	219	96	2.72292	9	4	75	0.342799	0	3	6	0.035059	k__Fungi; p__Basidiomycota; c__Agaricomycetes; o__Cantharellales; f__unidentified; g__unidentified; s__unidentified
SH1708073.08FU_AF384860_refs	0	0	72	0.280472	0	0	0	0	0	0	0	0	0	3	0	0.0116863	0	0	0	0	0	0	0	0	0	0	0	0	0	0	0	0	k__Fungi; p__Basidiomycota; c__Agaricomycetes; o__Sebacinales; f__Sebacinaceae; g__Efibulobasidium; s__Efibulobasidium_albescens
SH1672121.08FU_GU328525_reps	0	0	0	0	0	0	8	0.0311636	0	0	0	0	744	449	1	4.65116	0	0	0	0	0	0	0	0	0	0	0	0	0	720	497	4.74076	k__Fungi; p__Basidiomycota; c__Agaricomycetes; o__unidentified; f__unidentified; g__unidentified; s__unidentified
SH1730322.08FU_KP814459_reps	0	0	0	0	0	0	0	0	0	0	0	0	0	22	0	0.0856998	0	0	0	0	0	0	0	0	0	0	0	0	0	0	0	0	k__Fungi; p__Basidiomycota; c__Agaricomycetes; o__unidentified; f__unidentified; g__unidentified; s__unidentified
SH1723041.08FU_UDB0374592_reps	0	0	0	0	0	0	3	0.0116863	0	0	0	0	0	0	0	0	1	0	0	0.00389545	0	0	1	0.00389545	0	0	0	0	0	0	0	0	k__Fungi; p__Basidiomycota; c__Agaricomycetes; o__unidentified; f__unidentified; g__unidentified; s__unidentified
SH1821185.08FU_UDB0746330_reps	0	0	0	0	0	0	0	0	0	0	0	0	0	0	0	0	67	48	22	0.533676	20	26	8	0.210354	1	2	1	0.0155818	0	5	2	0.0272681	k__Fungi; p__Basidiomycota; c__Agaricostilbomycetes; o__Agaricostilbales; f__Kondoaceae; g__Bensingtonia; s__unidentified
SH1821183.08FU_AF444518_refs	1	1	1	0.0116863	3	0	2	0.0194772	0	0	0	0	0	0	0	0	7	17	1	0.0973862	3	2	0	0.0194772	1	0	0	0.00389545	0	0	0	0	k__Fungi; p__Basidiomycota; c__Agaricostilbomycetes; o__Agaricostilbales; f__Kondoaceae; g__Kondoa; s__Kondoa_yuccicola
SH1797854.08FU_UDB0388059_reps	3	3	5	0.0428499	3	5	12	0.0779089	2	1	14	0.0662226	0	2	6	0.0311636	278	243	266	3.06572	214	127	64	1.57766	4	12	59	0.292158	1	18	10	0.112968	k__Fungi; p__Basidiomycota; c__Cystobasidiomycetes; o__Cystobasidiomycetes_ord_Incertae_sedis; f__Buckleyzymaceae; g__Buckleyzyma; s__Buckleyzyma_aurantiaca
SH1726768.08FU_JN246563_refs	0	2	0	0.00779089	1	5	1	0.0272681	0	0	3	0.0116863	0	0	0	0	0	0	4	0.0155818	74	8	3	0.331113	0	1	1	0.00779089	0	2	1	0.0116863	k__Fungi; p__Basidiomycota; c__Microbotryomycetes; o__Sporidiobolales; f__Sporidiobolaceae; g__Rhodosporidiobolus; s__Rhodosporidiobolus_colostri
SH1723589.08FU_AB072229_refs	0	1	0	0.00389545	0	1	0	0.00389545	0	0	0	0	0	0	0	0	58	42	148	0.966071	27	15	5	0.183086	1	0	2	0.0116863	0	0	1	0.00389545	k__Fungi; p__Basidiomycota; c__Tremellomycetes; o__Cystofilobasidiales; f__Mrakiaceae; g__Itersonilia; s__Itersonilia_pannonica
SH1703369.08FU_KT160643_reps	1	0	1	0.00779089	10	0	1	0.0428499	1	2	2	0.0194772	1	0	0	0.00389545	2	0	2	0.0155818	25	4	25	0.210354	1	1	54	0.218145	0	15	12	0.105177	k__Fungi; p__Basidiomycota; c__Tremellomycetes; o__Cystofilobasidiales; f__Mrakiaceae; g__Itersonilia; s__Itersonilia_perplexans
SH1723592.08FU_MK372216_reps	0	0	0	0	0	1	0	0.00389545	0	0	0	0	0	0	1	0.00389545	6	36	66	0.420708	40	10	68	0.459663	2	3	13	0.070118	0	11	16	0.105177	k__Fungi; p__Basidiomycota; c__Tremellomycetes; o__Cystofilobasidiales; f__Mrakiaceae; g__Mrakia; s__Mrakia_aquatica
SH1723602.08FU_UDB0653676_reps	0	0	0	0	0	6	5	0.0428499	1	1	1	0.0116863	0	0	0	0	0	0	0	0	15	8	6	0.112968	0	0	14	0.0545362	2	5	1	0.0311636	k__Fungi; p__Basidiomycota; c__Tremellomycetes; o__Cystofilobasidiales; f__Mrakiaceae; g__Mrakia; s__Mrakia_frigida
SH1729716.08FU_JQ002681_refs	0	0	0	0	0	0	0	0	0	0	0	0	0	0	0	0	22	28	20	0.272681	9	4	4	0.0662226	0	0	1	0.00389545	0	0	0	0	k__Fungi; p__Basidiomycota; c__Tremellomycetes; o__Cystofilobasidiales; f__Mrakiaceae; g__Udeniomyces; s__Udeniomyces_kanasensis
SH1723588.08FU_UDB0112049_reps	0	0	0	0	0	0	0	0	0	0	0	0	0	0	0	0	0	0	10	0.0389545	132	17	48	0.767403	128	23	583	2.85926	1	7	35	0.167504	k__Fungi; p__Basidiomycota; c__Tremellomycetes; o__Cystofilobasidiales; f__unidentified; g__unidentified; s__unidentified
SH1820843.08FU_AF444373_refs	4	3	3	0.0389545	4	0	8	0.0467454	1	0	1	0.00779089	0	0	1	0.00389545	236	424	166	3.21764	248	48	17	1.21927	0	1	7	0.0311636	0	2	1	0.0116863	k__Fungi; p__Basidiomycota; c__Tremellomycetes; o__Filobasidiales; f__Filobasidiaceae; g__Filobasidium; s__Filobasidium_wieringae
SH1839120.08FU_UDB067208_reps	0	0	5	0.0194772	0	1	0	0.00389545	0	0	0	0	0	1	0	0.00389545	0	0	0	0	3	5	4	0.0467454	1	0	111	0.43629	0	0	2	0.00779089	k__Fungi; p__Basidiomycota; c__Tremellomycetes; o__Filobasidiales; f__Piskurozymaceae; g__Piskurozyma; s__Piskurozyma_cylindrica
SH1839127.08FU_UDB0377599_reps	0	0	0	0	2	2	0	0.0155818	2	0	0	0.00779089	1	0	0	0.00389545	0	0	0	0	2	41	10	0.206459	12	0	100	0.43629	0	17	7	0.0934907	k__Fungi; p__Basidiomycota; c__Tremellomycetes; o__Filobasidiales; f__Piskurozymaceae; g__Piskurozyma; s__unidentified
SH1839123.08FU_UDB0386735_reps	1	2	1	0.0155818	0	0	0	0	2	4	3	0.035059	0	0	0	0	0	0	0	0	2	0	0	0.00779089	2	0	0	0.00779089	0	0	0	0	k__Fungi; p__Basidiomycota; c__Tremellomycetes; o__Filobasidiales; f__Piskurozymaceae; g__Piskurozyma; s__unidentified
SH1793216.08FU_AF444406_refs	2	3	0	0.0194772	3	2	8	0.0506408	2	0	2	0.0155818	1	0	2	0.0116863	15	48	181	0.950489	51	31	6	0.342799	4	1	17	0.0856998	0	1	0	0.00389545	k__Fungi; p__Basidiomycota; c__Tremellomycetes; o__Tremellales; f__Bulleraceae; g__Bullera; s__Bullera_crocea
SH1793217.08FU_AF444379_refs	0	0	0	0	1	2	1	0.0155818	0	0	1	0.00389545	0	0	0	0	0	7	4	0.0428499	3	3	1	0.0272681	0	0	10	0.0389545	0	0	0	0	k__Fungi; p__Basidiomycota; c__Tremellomycetes; o__Tremellales; f__Bulleribasidiaceae; g__Dioszegia; s__Dioszegia_hungarica
SH1793239.08FU_UDB091987_reps	28	8	9	0.175295	6	7	31	0.1714	2	0	5	0.0272681	1	1	1	0.0116863	1021	512	679	8.61673	794	307	100	4.67843	13	12	48	0.284368	1	22	32	0.21425	k__Fungi; p__Basidiomycota; c__Tremellomycetes; o__Tremellales; f__Bulleribasidiaceae; g__Dioszegia; s__unidentified
SH1793218.08FU_KY449061_refs	1	4	0	0.0194772	3	0	6	0.035059	0	0	1	0.00389545	1	0	1	0.00779089	16	63	55	0.52199	55	25	22	0.397336	0	2	11	0.0506408	0	1	0	0.00389545	k__Fungi; p__Basidiomycota; c__Tremellomycetes; o__Tremellales; f__Bulleribasidiaceae; g__Dioszegia; s__unidentified
SH1793233.08FU_KM504441_reps	1	0	0	0.00389545	0	0	1	0.00389545	0	0	0	0	0	0	0	0	2	9	4	0.0584317	14	6	3	0.0895953	0	0	2	0.00779089	0	0	0	0	k__Fungi; p__Basidiomycota; c__Tremellomycetes; o__Tremellales; f__Bulleribasidiaceae; g__Dioszegia; s__unidentified
SH1690703.08FU_JF495242_reps	1	8	0	0.035059	2	4	10	0.0623271	0	0	2	0.00779089	1	0	1	0.00779089	8	47	22	0.299949	152	17	13	0.708971	4	1	18	0.0895953	0	2	14	0.0623271	k__Fungi; p__Basidiomycota; c__Tremellomycetes; o__Tremellales; f__Bulleribasidiaceae; g__Vishniacozyma; s__unidentified
SH1708683.08FU_AY188365_reps	0	0	0	0	1	0	6	0.0272681	1	0	0	0.00389545	0	0	0	0	0	0	0	0	0	1	0	0.00389545	0	0	0	0	0	0	0	0	k__Fungi; p__Basidiomycota; c__Tremellomycetes; o__Tremellales; f__Bulleribasidiaceae; g__Vishniacozyma; s__Vishniacozyma_dimennae
SH1690695.08FU_JN193464_refs	26	20	0	0.179191	7	14	37	0.225936	4	0	10	0.0545362	1	14	1	0.0623271	11	0	1	0.0467454	4	2	1	0.0272681	0	0	0	0	1	5	2	0.0311636	k__Fungi; p__Basidiomycota; c__Tremellomycetes; o__Tremellales; f__Bulleribasidiaceae; g__Vishniacozyma; s__Vishniacozyma_psychrotolerans
SH1690691.08FU_DQ205681_reps	0	0	0	0	0	0	1	0.00389545	0	0	1	0.00389545	0	0	1	0.00389545	1	5	2	0.0311636	13	1	4	0.070118	1	0	2	0.0116863	0	0	1	0.00389545	k__Fungi; p__Basidiomycota; c__Tremellomycetes; o__Tremellales; f__Bulleribasidiaceae; g__Vishniacozyma; s__Vishniacozyma_tephrensis
SH1690689.08FU_AF444469_refs	1	2	0	0.0116863	1	6	4	0.0428499	2	2	6	0.0389545	0	1	0	0.00389545	94	61	94	0.969966	152	43	54	0.969966	3	4	16	0.0895953	1	8	10	0.0740135	k__Fungi; p__Basidiomycota; c__Tremellomycetes; o__Tremellales; f__Bulleribasidiaceae; g__Vishniacozyma; s__Vishniacozyma_victoriae
SH1746692.08FU_UDB062576_reps	1	1	0	0.00779089	0	0	0	0	0	0	0	0	0	0	0	0	18	120	56	0.755717	42	19	2	0.245413	2	0	1	0.0116863	1	0	0	0.00389545	k__Fungi; p__Basidiomycota; c__Tremellomycetes; o__Tremellales; f__Tremellaceae; g__Cryptococcus; s__unidentified
SH1725799.08FU_LC222848_reps	0	0	0	0	0	0	0	0	0	0	0	0	0	0	0	0	2	20	1	0.0895953	18	3	1	0.0856998	2	0	3	0.0194772	0	0	0	0	k__Fungi; p__Basidiomycota; c__Tremellomycetes; o__Tremellales; f__unidentified; g__unidentified; s__unidentified
SH1735515.08FU_JF495246_reps	2	1	0	0.0116863	3	2	5	0.0389545	0	0	4	0.0155818	0	0	0	0	0	0	0	0	0	0	0	0	0	0	0	0	0	0	0	0	k__Fungi; p__Basidiomycota; c__Tremellomycetes; o__Tremellales; f__unidentified; g__unidentified; s__unidentified
SH1839128.08FU_UDB0245978_reps	1	0	0	0.00389545	0	0	0	0	0	0	0	0	0	0	0	0	0	0	0	0	1	28	9	0.148027	6	0	2	0.0311636	0	3	0	0.0116863	k__Fungi; p__Basidiomycota; c__Tremellomycetes; o__unidentified; f__unidentified; g__unidentified; s__unidentified
SH1181587.08FU_KC965369_reps_singleton	0	0	0	0	0	0	0	0	1	0	0	0.00389545	0	0	0	0	0	0	0	0	0	0	0	0	1	20	4	0.0973862	0	0	0	0	k__Fungi; p__Basidiomycota; c__Tremellomycetes; o__unidentified; f__unidentified; g__unidentified; s__unidentified
SH1690692.08FU_AM160647_reps	2	1	0	0.0116863	2	0	3	0.0194772	0	0	6	0.0233727	0	2	1	0.0116863	7	29	35	0.276577	39	18	4	0.237622	0	0	8	0.0311636	0	0	2	0.00779089	k__Fungi; p__Basidiomycota; c__unidentified; o__unidentified; f__unidentified; g__unidentified; s__unidentified
SH1142708.08FU_KT160854_reps_singleton	0	0	0	0	0	0	0	0	0	0	0	0	0	0	0	0	8	23	2	0.12855	2	0	1	0.0116863	0	0	1	0.00389545	0	0	0	0	k__Fungi; p__Basidiomycota; c__unidentified; o__unidentified; f__unidentified; g__unidentified; s__unidentified
SH1732128.08FU_UDB0195707_reps	0	0	0	0	0	302	0	1.17642	9	4	0	0.0506408	0	0	0	0	0	0	0	0	0	223	530	2.93327	18	63	590	2.61384	0	21	79	0.389545	k__Fungi; p__unidentified; c__unidentified; o__unidentified; f__unidentified; g__unidentified; s__unidentified
SH2590262.08FU_JX324289_reps_singleton	0	0	0	0	0	0	0	0	0	1	8	0.035059	0	7	2	0.035059	2	0	0	0.00779089	2	2	17	0.0818044	1	137	191	1.2816	5	253	378	2.4775	k__Fungi; p__unidentified; c__unidentified; o__unidentified; f__unidentified; g__unidentified; s__unidentified
SH2793586.08FU_UDB0747313_reps	2	2	1	0.0194772	1	0	9	0.0389545	0	0	2	0.00779089	1	0	0	0.00389545	120	226	147	1.92045	45	7	5	0.22204	1	3	3	0.0272681	0	1	2	0.0116863	k__Fungi; p__unidentified; c__unidentified; o__unidentified; f__unidentified; g__unidentified; s__unidentified
SH1744734.08FU_GU065554_reps	1	4	0	0.0194772	3	5	7	0.0584317	4	0	4	0.0311636	0	2	5	0.0272681	13	33	17	0.245413	89	20	46	0.603794	6	10	21	0.144132	2	16	24	0.163609	k__Fungi; p__unidentified; c__unidentified; o__unidentified; f__unidentified; g__unidentified; s__unidentified
SH2790788.08FU_UDB0746669_reps	2	2	3	0.0272681	0	2	6	0.0311636	0	0	1	0.00389545	0	0	0	0	43	134	110	1.11799	30	19	0	0.190877	0	2	0	0.00779089	0	1	0	0.00389545	k__Fungi; p__unidentified; c__unidentified; o__unidentified; f__unidentified; g__unidentified; s__unidentified
SH2813259.08FU_UDB0616074_reps	3	8	11	0.0856998	11	3	34	0.186981	0	0	9	0.035059	0	3	11	0.0545362	0	26	42	0.26489	6	1	0	0.0272681	0	0	2	0.00779089	0	0	0	0	k__Fungi; p__unidentified; c__unidentified; o__unidentified; f__unidentified; g__unidentified; s__unidentified
SH2782514.08FU_UDB072329_reps	3	7	5	0.0584317	3	4	10	0.0662226	1	0	7	0.0311636	0	0	3	0.0116863	5	72	9	0.335008	17	4	11	0.124654	0	0	2	0.00779089	0	6	8	0.0545362	k__Fungi; p__unidentified; c__unidentified; o__unidentified; f__unidentified; g__unidentified; s__unidentified
SH2793334.08FU_UDB0746446_reps	0	0	0	0	1	0	4	0.0194772	1	0	0	0.00389545	0	0	1	0.00389545	21	70	32	0.47914	9	16	4	0.112968	0	0	0	0	0	3	0	0.0116863	k__Fungi; p__unidentified; c__unidentified; o__unidentified; f__unidentified; g__unidentified; s__unidentified
SH1238604.08FU_KJ561615_reps_singleton	2	1	5	0.0311636	0	2	5	0.0272681	1	1	12	0.0545362	0	1	0	0.00389545	0	0	0	0	0	0	9	0.035059	0	0	3	0.0116863	0	1	2	0.0116863	k__Fungi; p__unidentified; c__unidentified; o__unidentified; f__unidentified; g__unidentified; s__unidentified
SH2782637.08FU_UDB0233725_reps	2	6	0	0.0311636	3	1	1	0.0194772	0	0	13	0.0506408	0	3	1	0.0155818	1	8	8	0.0662226	0	2	0	0.00779089	0	0	0	0	0	0	0	0	k__Fungi; p__unidentified; c__unidentified; o__unidentified; f__unidentified; g__unidentified; s__unidentified
SH2794759.08FU_UDB0226692_reps	1	11	0	0.0467454	3	4	6	0.0506408	0	0	5	0.0194772	0	0	0	0	0	4	0	0.0155818	0	0	0	0	0	0	0	0	0	0	0	0	k__Fungi; p__unidentified; c__unidentified; o__unidentified; f__unidentified; g__unidentified; s__unidentified
SH1701671.08FU_UDB0747588_reps	1	0	0	0.00389545	0	0	2	0.00779089	0	0	0	0	0	0	0	0	10	21	33	0.249309	2	6	1	0.035059	0	0	1	0.00389545	0	0	0	0	k__Fungi; p__unidentified; c__unidentified; o__unidentified; f__unidentified; g__unidentified; s__unidentified
SH2790200.08FU_UDB0436661_reps	1	7	1	0.035059	8	3	29	0.155818	2	0	0	0.00779089	0	0	6	0.0233727	0	0	0	0	0	0	0	0	0	0	0	0	0	0	0	0	k__Fungi; p__unidentified; c__unidentified; o__unidentified; f__unidentified; g__unidentified; s__unidentified
SH3376746.08FU_UDB0129826_reps	0	0	1	0.00389545	0	0	0	0	0	0	0	0	0	0	0	0	31	17	2	0.194772	0	0	0	0	0	1	0	0.00389545	0	0	0	0	k__Fungi; p__unidentified; c__unidentified; o__unidentified; f__unidentified; g__unidentified; s__unidentified
SH2781115.08FU_UDB062353_reps	0	0	0	0	0	0	0	0	0	0	0	0	0	0	0	0	0	0	0	0	0	0	59	0.229831	0	0	0	0	0	0	0	0	k__Fungi; p__unidentified; c__unidentified; o__unidentified; f__unidentified; g__unidentified; s__unidentified
SH2784721.08FU_UDB0192461_reps	0	10	4	0.0545362	0	3	0	0.0116863	0	0	1	0.00389545	0	0	1	0.00389545	0	0	0	0	0	0	0	0	0	0	0	0	0	0	0	0	k__Fungi; p__unidentified; c__unidentified; o__unidentified; f__unidentified; g__unidentified; s__unidentified
SH2801838.08FU_UDB0356123_reps	0	0	0	0	0	0	0	0	0	0	0	0	0	0	0	0	8	8	30	0.179191	8	3	0	0.0428499	0	0	0	0	0	0	0	0	k__Fungi; p__unidentified; c__unidentified; o__unidentified; f__unidentified; g__unidentified; s__unidentified
SH2751479.08FU_EF159255_reps	0	1	4	0.0194772	2	1	0	0.0116863	0	0	0	0	0	0	0	0	0	0	0	0	0	0	0	0	0	0	0	0	0	3	2	0.0194772	k__Fungi; p__unidentified; c__unidentified; o__unidentified; f__unidentified; g__unidentified; s__unidentified
SH2619541.08FU_UDB0749037_reps_singleton	0	0	0	0	0	0	0	0	0	0	0	0	0	0	0	0	8	0	1	0.035059	9	0	9	0.070118	0	1	0	0.00389545	0	3	3	0.0233727	k__Fungi; p__unidentified; c__unidentified; o__unidentified; f__unidentified; g__unidentified; s__unidentified
SH2783728.08FU_UDB080904_reps	0	3	1	0.0155818	3	0	1	0.0155818	1	0	0	0.00389545	0	6	0	0.0233727	0	0	0	0	0	0	0	0	0	0	0	0	0	0	0	0	k__Fungi; p__unidentified; c__unidentified; o__unidentified; f__unidentified; g__unidentified; s__unidentified
SH1237150.08FU_HG937125_reps_singleton	0	0	0	0	7	0	1	0.0311636	1	2	0	0.0116863	0	0	0	0	0	0	0	0	1	1	0	0.00779089	0	0	10	0.0389545	0	6	11	0.0662226	k__Fungi; p__unidentified; c__unidentified; o__unidentified; f__unidentified; g__unidentified; s__unidentified

## Sheet: LM_table_from_biom_w_taxonomy
# Constructed from biom file	Light adjacent area							Pseudosclerotial area
#OTU ID	L1	L2	L3	L4	L5	Sum	%	M1	M2	M4	M5	M3	Sum	%	taxonomy
SH2590262.08FU_JX324289_reps_singleton	10	0	0	0	0	10	0.0233727	0	0	0	0	0	0	0	k__Fungi; p__unidentified; c__unidentified; o__unidentified; f__unidentified; g__unidentified; s__unidentified
SH2790788.08FU_UDB0746669_reps	0	0	1	0	0	1	0.00233727	0	0	0	0	0	0	0	k__Fungi; p__unidentified; c__unidentified; o__unidentified; f__unidentified; g__unidentified; s__unidentified
SH2813259.08FU_UDB0616074_reps	0	20	1	0	0	21	0.0490826	0	1	2	0	0	3	0.0070118	k__Fungi; p__unidentified; c__unidentified; o__unidentified; f__unidentified; g__unidentified; s__unidentified
SH2782514.08FU_UDB072329_reps	0	0	0	0	0	0	0	0	0	1	0	0	1	0.00233727	k__Fungi; p__unidentified; c__unidentified; o__unidentified; f__unidentified; g__unidentified; s__unidentified
SH2793334.08FU_UDB0746446_reps	0	0	0	0	0	0	0	0	0	1	0	0	1	0.00233727	k__Fungi; p__unidentified; c__unidentified; o__unidentified; f__unidentified; g__unidentified; s__unidentified
SH2782637.08FU_UDB0233725_reps	0	0	0	1	0	1	0.00233727	0	0	0	0	0	0	0	k__Fungi; p__unidentified; c__unidentified; o__unidentified; f__unidentified; g__unidentified; s__unidentified
SH1701671.08FU_UDB0747588_reps	0	0	0	0	1	1	0.00233727	0	0	2	0	0	2	0.00467454	k__Fungi; p__unidentified; c__unidentified; o__unidentified; f__unidentified; g__unidentified; s__unidentified
SH1848744.08FU_UDB0335208_reps	0	0	1	18	0	19	0.0444081	2	0	16	0	0	18	0.0420708	k__Fungi; p__unidentified; c__unidentified; o__unidentified; f__unidentified; g__unidentified; s__unidentified
SH1237150.08FU_HG937125_reps_singleton	5	7	1	1	10	24	0.0560944	0	0	0	0	0	0	0	k__Fungi; p__unidentified; c__unidentified; o__unidentified; f__unidentified; g__unidentified; s__unidentified
SH1852718.08FU_UDB077303_reps	0	0	0	0	68	68	0.158934	0	0	0	0	0	0	0	k__Fungi; p__Rozellomycota; c__unidentified; o__unidentified; f__unidentified; g__unidentified; s__unidentified
SH1142708.08FU_KT160854_reps_singleton	2	0	4	0	0	6	0.0140236	0	0	1	0	0	1	0.00233727	k__Fungi; p__Basidiomycota; c__unidentified; o__unidentified; f__unidentified; g__unidentified; s__unidentified
SH1839128.08FU_UDB0245978_reps	0	2	0	2	0	4	0.00934907	0	0	0	2	0	2	0.00467454	k__Fungi; p__Basidiomycota; c__Tremellomycetes; o__unidentified; f__unidentified; g__unidentified; s__unidentified
SH1690689.08FU_AF444469_refs	0	0	0	0	1	1	0.00233727	0	0	0	0	0	0	0	k__Fungi; p__Basidiomycota; c__Tremellomycetes; o__Tremellales; f__Bulleribasidiaceae; g__Vishniacozyma; s__Vishniacozyma_victoriae
SH1690703.08FU_JF495242_reps	0	2	0	0	0	2	0.00467454	0	0	2	0	0	2	0.00467454	k__Fungi; p__Basidiomycota; c__Tremellomycetes; o__Tremellales; f__Bulleribasidiaceae; g__Vishniacozyma; s__unidentified
SH1793239.08FU_UDB091987_reps	0	0	1	3	2	6	0.0140236	1	1	0	1	1	4	0.00934907	k__Fungi; p__Basidiomycota; c__Tremellomycetes; o__Tremellales; f__Bulleribasidiaceae; g__Dioszegia; s__unidentified
SH1793233.08FU_KM504441_reps	0	1	0	0	0	1	0.00233727	0	0	0	0	0	0	0	k__Fungi; p__Basidiomycota; c__Tremellomycetes; o__Tremellales; f__Bulleribasidiaceae; g__Dioszegia; s__unidentified
SH1793216.08FU_AF444406_refs	0	0	0	0	1	1	0.00233727	0	0	0	0	0	0	0	k__Fungi; p__Basidiomycota; c__Tremellomycetes; o__Tremellales; f__Bulleraceae; g__Bullera; s__Bullera_crocea
SH1839127.08FU_UDB0377599_reps	0	4	0	0	0	4	0.00934907	0	0	0	0	0	0	0	k__Fungi; p__Basidiomycota; c__Tremellomycetes; o__Filobasidiales; f__Piskurozymaceae; g__Piskurozyma; s__unidentified
SH1839123.08FU_UDB0386735_reps	0	9	1	0	0	10	0.0233727	0	1	1	0	0	2	0.00467454	k__Fungi; p__Basidiomycota; c__Tremellomycetes; o__Filobasidiales; f__Piskurozymaceae; g__Piskurozyma; s__unidentified
SH1723588.08FU_UDB0112049_reps	0	1	0	0	2	3	0.0070118	0	0	0	0	0	0	0	k__Fungi; p__Basidiomycota; c__Tremellomycetes; o__Cystofilobasidiales; f__unidentified; g__unidentified; s__unidentified
SH1723592.08FU_MK372216_reps	0	6	0	1	0	7	0.0163609	0	0	1	1	0	2	0.00467454	k__Fungi; p__Basidiomycota; c__Tremellomycetes; o__Cystofilobasidiales; f__Mrakiaceae; g__Mrakia; s__Mrakia_aquatica
SH1703369.08FU_KT160643_reps	0	0	0	2	0	2	0.00467454	0	0	0	0	0	0	0	k__Fungi; p__Basidiomycota; c__Tremellomycetes; o__Cystofilobasidiales; f__Mrakiaceae; g__Itersonilia; s__Itersonilia_perplexans
SH1726768.08FU_JN246563_refs	0	0	0	0	0	0	0	0	0	0	1	0	1	0.00233727	k__Fungi; p__Basidiomycota; c__Microbotryomycetes; o__Sporidiobolales; f__Sporidiobolaceae; g__Rhodosporidiobolus; s__Rhodosporidiobolus_colostri
SH1797854.08FU_UDB0388059_reps	1	1	0	0	0	2	0.00467454	1	0	0	0	0	1	0.00233727	k__Fungi; p__Basidiomycota; c__Cystobasidiomycetes; o__Cystobasidiomycetes_ord_Incertae_sedis; f__Buckleyzymaceae; g__Buckleyzyma; s__Buckleyzyma_aurantiaca
SH1821185.08FU_UDB0746330_reps	0	0	0	1	0	1	0.00233727	0	0	0	0	0	0	0	k__Fungi; p__Basidiomycota; c__Agaricostilbomycetes; o__Agaricostilbales; f__Kondoaceae; g__Bensingtonia; s__unidentified
SH1672121.08FU_GU328525_reps	0	1	0	1	0	2	0.00467454	0	0	0	0	0	0	0	k__Fungi; p__Basidiomycota; c__Agaricomycetes; o__unidentified; f__unidentified; g__unidentified; s__unidentified
SH1723041.08FU_UDB0374592_reps	10	0	0	0	7	17	0.0397336	0	0	3	9	5	17	0.0397336	k__Fungi; p__Basidiomycota; c__Agaricomycetes; o__unidentified; f__unidentified; g__unidentified; s__unidentified
SH1723781.08FU_UDB0195723_reps	0	0	17	0	2	19	0.0444081	0	0	0	0	11	11	0.0257099	k__Fungi; p__Basidiomycota; c__Agaricomycetes; o__Sebacinales; f__Sebacinaceae; g__Paulisebacina; s__Paulisebacina_allantoidea
SH1707138.08FU_UDB0126826_reps	0	0	0	131	43	174	0.406685	0	0	351	3	0	354	0.827393	k__Fungi; p__Basidiomycota; c__Agaricomycetes; o__Polyporales; f__Xenasmataceae; g__Xenasma; s__Xenasma_pruinosum
SH1706453.08FU_UDB0150436_reps	0	0	0	1	0	1	0.00233727	0	0	0	0	0	0	0	k__Fungi; p__Basidiomycota; c__Agaricomycetes; o__Agaricales; f__Tricholomataceae; g__Mycena; s__Mycena_purpureofusca
SH1680619.08FU_MF063187_reps	0	1	0	7	7	15	0.035059	0	0	2	2	0	4	0.00934907	k__Fungi; p__Basidiomycota; c__Agaricomycetes; o__Agaricales; f__Physalacriaceae; g__Strobilurus; s__unidentified
SH1751017.08FU_UDB0556324_reps	0	0	0	2	0	2	0.00467454	0	0	0	0	0	0	0	k__Fungi; p__Basidiomycota; c__Agaricomycetes; o__Agaricales; f__Physalacriaceae; g__Armillaria; s__Armillaria_ostoyae
SH1661765.08FU_UDB068248_reps	1	0	0	4	0	5	0.0116863	0	0	0	0	0	0	0	k__Fungi; p__Basidiomycota; c__Agaricomycetes; o__Agaricales; f__Cortinariaceae; g__Cortinarius; s__unidentified
SH1684141.08FU_UDB0517414_reps	102	0	197	4	227	530	1.23875	1	1	0	0	0	2	0.00467454	k__Fungi; p__Ascomycota; c__unidentified; o__unidentified; f__unidentified; g__unidentified; s__unidentified
SH1181551.08FU_KT161133_reps_singleton	0	1	0	0	0	1	0.00233727	0	0	0	0	0	0	0	k__Fungi; p__Ascomycota; c__unidentified; o__unidentified; f__unidentified; g__unidentified; s__unidentified
SH1684199.08FU_UDB041067_reps	0	0	29	0	2	31	0.0724553	0	0	0	0	0	0	0	k__Fungi; p__Ascomycota; c__unidentified; o__unidentified; f__unidentified; g__unidentified; s__unidentified
SH1684887.08FU_MF615023_reps	0	5	8	9	34	56	0.130887	0	0	22	0	1	23	0.0537572	k__Fungi; p__Ascomycota; c__unidentified; o__unidentified; f__unidentified; g__unidentified; s__unidentified
SH1680669.08FU_AF492103_refs	0	1	0	0	0	1	0.00233727	0	0	0	0	0	0	0	k__Fungi; p__Ascomycota; c__Taphrinomycetes; o__Taphrinales; f__Taphrinaceae; g__Taphrina; s__Taphrina_padi
SH1680666.08FU_AY239215_refs	0	0	0	2	0	2	0.00467454	0	0	0	0	0	0	0	k__Fungi; p__Ascomycota; c__Taphrinomycetes; o__Taphrinales; f__Taphrinaceae; g__Taphrina; s__Taphrina_carpini
SH1705118.08FU_MF774330_reps	0	0	25	0	0	25	0.0584317	0	0	0	0	0	0	0	k__Fungi; p__Ascomycota; c__Sordariomycetes; o__Xylariales; f__Xylariaceae; g__Xylaria; s__unidentified
SH1241394.08FU_HG937175_reps_singleton	0	1	0	0	1	2	0.00467454	0	0	0	0	0	0	0	k__Fungi; p__Ascomycota; c__Sordariomycetes; o__Hypocreales; f__Nectriaceae; g__unidentified; s__unidentified
SH1704081.08FU_EU552122_refs	0	1746	0	0	0	1746	4.08087	0	1	0	0	0	1	0.00233727	k__Fungi; p__Ascomycota; c__Sordariomycetes; o__Diaporthales; f__Diaporthaceae; g__Diaporthe; s__Diaporthe_cynaroidis
SH1737253.08FU_GU083160_reps	0	0	0	0	262	262	0.612364	0	0	0	0	0	0	0	k__Fungi; p__Ascomycota; c__Orbiliomycetes; o__Orbiliales; f__Orbiliaceae; g__Dactylella; s__Dactylella_rhopalota
SH1710780.08FU_UDB0697965_reps	422	371	106	0	1	900	2.10354	0	0	0	0	0	0	0	k__Fungi; p__Ascomycota; c__Leotiomycetes; o__Helotiales; f__unidentified; g__unidentified; s__unidentified
SH1710798.08FU_UDB0256053_reps	0	21	6	466	45	538	1.25745	0	0	0	0	0	0	0	k__Fungi; p__Ascomycota; c__Leotiomycetes; o__Helotiales; f__unidentified; g__unidentified; s__unidentified
SH1841617.08FU_UDB0263468_reps	0	3	0	0	0	3	0.0070118	0	0	0	0	0	0	0	k__Fungi; p__Ascomycota; c__Leotiomycetes; o__Helotiales; f__unidentified; g__unidentified; s__unidentified
SH1841540.08FU_UDB0407898_reps	0	0	0	248	0	248	0.579642	0	0	3	0	0	3	0.0070118	k__Fungi; p__Ascomycota; c__Leotiomycetes; o__Helotiales; f__unidentified; g__unidentified; s__unidentified
SH1734321.08FU_UDB080594_reps	273	1	10	0	1	285	0.666121	0	0	0	0	0	0	0	k__Fungi; p__Ascomycota; c__Leotiomycetes; o__Helotiales; f__unidentified; g__unidentified; s__unidentified
SH1841618.08FU_FJ552875_reps	26	0	0	0	0	26	0.060769	0	0	0	0	0	0	0	k__Fungi; p__Ascomycota; c__Leotiomycetes; o__Helotiales; f__unidentified; g__unidentified; s__unidentified
SH1710934.08FU_UDB0757060_reps	0	1	2	3	29	35	0.0818044	0	0	1	0	0	1	0.00233727	k__Fungi; p__Ascomycota; c__Leotiomycetes; o__Helotiales; f__Leotiaceae; g__Alatospora; s__unidentified
SH1710783.08FU_UDB0135225_reps	0	0	0	0	0	0	0	0	0	0	1	0	1	0.00233727	k__Fungi; p__Ascomycota; c__Leotiomycetes; o__Helotiales; f__Leotiaceae; g__Alatospora; s__Alatospora_acuminata
SH1684799.08FU_UDB0148590_reps	7	8	0	15	1	31	0.0724553	0	0	3	0	1	4	0.00934907	k__Fungi; p__Ascomycota; c__Leotiomycetes; o__Helotiales; f__Helotiales_fam_Incertae_sedis; g__Davidhawksworthia; s__unidentified
SH1684892.08FU_AY969330_reps	5	957	1002	2746	5008	9718	22.7136	67	3	5050	110	71	5301	12.3899	k__Fungi; p__Ascomycota; c__Leotiomycetes; o__Helotiales; f__Helotiales_fam_Incertae_sedis; g__Chalara; s__unidentified
SH1707352.08FU_UDB062324_reps	4395	0	20	0	10	4425	10.3424	0	0	0	0	0	0	0	k__Fungi; p__Ascomycota; c__Leotiomycetes; o__Helotiales; f__Helotiaceae; g__unidentified; s__unidentified
SH1841717.08FU_UDB0606213_reps	171	0	277	1	402	851	1.98901	1	0	0	0	0	1	0.00233727	k__Fungi; p__Ascomycota; c__Leotiomycetes; o__Helotiales; f__Helotiaceae; g__Tetracladium; s__unidentified
SH1841759.08FU_UDB0210390_reps	763	1147	169	65	1172	3316	7.75038	27	0	14	0	15	56	0.130887	k__Fungi; p__Ascomycota; c__Leotiomycetes; o__Helotiales; f__Helotiaceae; g__Tetracladium; s__unidentified
SH1841629.08FU_UDB0199809_reps	9	0	1	0	3	13	0.0303845	0	0	0	0	0	0	0	k__Fungi; p__Ascomycota; c__Leotiomycetes; o__Helotiales; f__Helotiaceae; g__Tetracladium; s__Tetracladium_furcatum
SH1707386.08FU_KC416308_reps	1900	0	108	0	0	2008	4.69323	26	0	0	0	0	26	0.060769	k__Fungi; p__Ascomycota; c__Leotiomycetes; o__Helotiales; f__Helotiaceae; g__Hymenoscyphus; s__Hymenoscyphus_scutula
SH1839086.08FU_KT876975_reps	0	0	0	0	207	207	0.483814	0	0	0	0	0	0	0	k__Fungi; p__Ascomycota; c__Leotiomycetes; o__Helotiales; f__Helotiaceae; g__Hymenoscyphus; s__Hymenoscyphus_repandus
SH1839084.08FU_UDB0657189_reps	0	0	0	0	1	1	0.00233727	0	0	0	0	0	0	0	k__Fungi; p__Ascomycota; c__Leotiomycetes; o__Helotiales; f__Helotiaceae; g__Hymenoscyphus; s__Hymenoscyphus_repandus
SH1707324.08FU_GU586904_refs	3	17	15	17	0	52	0.121538	3	2	1	0	0	6	0.0140236	k__Fungi; p__Ascomycota; c__Leotiomycetes; o__Helotiales; f__Helotiaceae; g__Hymenoscyphus; s__Hymenoscyphus_fraxineus
SH1707341.08FU_UDB0114644_reps	12	0	0	0	0	12	0.0280472	0	0	0	0	0	0	0	k__Fungi; p__Ascomycota; c__Leotiomycetes; o__Helotiales; f__Helotiaceae; g__Hymenoscyphus; s__Hymenoscyphus_caudatus
SH1707359.08FU_AY348577_reps	159	0	0	0	0	159	0.371626	0	0	0	0	0	0	0	k__Fungi; p__Ascomycota; c__Leotiomycetes; o__Helotiales; f__Helotiaceae; g__Hymenoscyphus; s__Hymenoscyphus_caudatus
SH1707327.08FU_GU586876_refs	32	3804	6334	4582	636	15388	35.9659	8420	8543	2987	8401	8439	36790	85.9881	k__Fungi; p__Ascomycota; c__Leotiomycetes; o__Helotiales; f__Helotiaceae; g__Hymenoscyphus; s__Hymenoscyphus_albidus
SH1707413.08FU_FJ005102_reps	0	27	1	0	0	28	0.0654435	0	1	0	0	0	1	0.00233727	k__Fungi; p__Ascomycota; c__Leotiomycetes; o__Helotiales; f__Helotiaceae; g__Crocicreas; s__Crocicreas_cyathoideum
SH1707329.08FU_MK584998_reps	145	3	0	0	0	148	0.345916	0	0	0	0	1	1	0.00233727	k__Fungi; p__Ascomycota; c__Leotiomycetes; o__Helotiales; f__Helotiaceae; g__Crocicreas; s__Crocicreas_cyathoideum
SH1841698.08FU_UDB0455368_reps	0	18	17	0	0	35	0.0818044	0	0	0	0	0	0	0	k__Fungi; p__Ascomycota; c__Leotiomycetes; o__Helotiales; f__Helotiaceae; g__Articulospora; s__unidentified
SH1684762.08FU_MG969995_reps	0	1	0	0	0	1	0.00233727	0	0	0	0	0	0	0	k__Fungi; p__Ascomycota; c__Leotiomycetes; o__Helotiales; f__Dermateaceae; g__unidentified; s__unidentified
SH1841658.08FU_UDB0405317_reps	0	0	0	1	0	1	0.00233727	1	0	0	0	0	1	0.00233727	k__Fungi; p__Ascomycota; c__Leotiomycetes; o__Helotiales; f__Dermateaceae; g__Laetinaevia; s__unidentified
SH1725077.08FU_UDB099823_reps	0	0	0	0	2	2	0.00467454	0	0	0	0	0	0	0	k__Fungi; p__Ascomycota; c__Eurotiomycetes; o__Chaetothyriales; f__unidentified; g__unidentified; s__unidentified
SH1841502.08FU_AY559349_reps	0	0	0	22	4	26	0.060769	0	0	1	0	1	2	0.00467454	k__Fungi; p__Ascomycota; c__Eurotiomycetes; o__Chaetothyriales; f__Herpotrichiellaceae; g__unidentified; s__unidentified
SH1814905.08FU_JN712485_refs	1	0	1	1	0	3	0.0070118	1	0	0	0	0	1	0.00233727	k__Fungi; p__Ascomycota; c__Dothideomycetes; o__Venturiales; f__Sympoventuriaceae; g__Fusicladium; s__Fusicladium_proteae
SH1686881.08FU_MK907748_reps	0	7	73	4	5	89	0.208017	2	0	1	0	1	4	0.00934907	k__Fungi; p__Ascomycota; c__Dothideomycetes; o__Pleosporales; f__unidentified; g__unidentified; s__unidentified
SH1664229.08FU_MG828876_refs	0	0	0	0	9	9	0.0210354	0	0	0	0	0	0	0	k__Fungi; p__Ascomycota; c__Dothideomycetes; o__Pleosporales; f__Pleosporaceae; g__Comoclathris; s__Comoclathris_rosae
SH1688505.08FU_GU947712_reps	0	0	0	0	5	5	0.0116863	0	0	0	2	0	2	0.00467454	k__Fungi; p__Ascomycota; c__Dothideomycetes; o__Pleosporales; f__Pleosporaceae; g__Alternaria; s__Alternaria_panax
SH1185142.08FU_LC015683_reps_singleton	0	0	0	1	0	1	0.00233727	0	0	0	0	0	0	0	k__Fungi; p__Ascomycota; c__Dothideomycetes; o__Pleosporales; f__Phaeosphaeriaceae; g__unidentified; s__unidentified
SH1834897.08FU_MG520952_refs	21	1	0	0	0	22	0.0514199	2	0	0	0	0	2	0.00467454	k__Fungi; p__Ascomycota; c__Dothideomycetes; o__Pleosporales; f__Phaeosphaeriaceae; g__Pseudoophiobolus; s__Pseudoophiobolus_rosae
SH1736906.08FU_MG891749_reps	0	2	0	0	1	3	0.0070118	0	0	0	0	1	1	0.00233727	k__Fungi; p__Ascomycota; c__Dothideomycetes; o__Pleosporales; f__Phaeosphaeriaceae; g__Nodulosphaeria; s__unidentified
SH1686840.08FU_KP744450_refs	0	309	4	0	1	314	0.733902	0	0	0	0	0	0	0	k__Fungi; p__Ascomycota; c__Dothideomycetes; o__Pleosporales; f__Phaeosphaeriaceae; g__Neosetophoma; s__Neosetophoma_clematidis
SH1838150.08FU_KY189984_refs	0	3	0	0	0	3	0.0070118	0	0	2	0	0	2	0.00467454	k__Fungi; p__Ascomycota; c__Dothideomycetes; o__Pleosporales; f__Melanommataceae; g__Praetumpfia; s__Praetumpfia_obducens
SH1838136.08FU_FJ904482_refs	0	0	0	0	325	325	0.759612	0	0	0	21	0	21	0.0490826	k__Fungi; p__Ascomycota; c__Dothideomycetes; o__Pleosporales; f__Melanommataceae; g__Herpotrichia; s__Herpotrichia_juniperi
SH1825473.08FU_AM901993_reps	1	10	15	2	0	28	0.0654435	0	2	0	0	1	3	0.0070118	k__Fungi; p__Ascomycota; c__Dothideomycetes; o__Pleosporales; f__Leptosphaeriaceae; g__Leptosphaeria; s__Leptosphaeria_rubefaciens
SH1712321.08FU_KT389515_refs	1	0	0	0	0	1	0.00233727	0	0	0	0	0	0	0	k__Fungi; p__Ascomycota; c__Dothideomycetes; o__Pleosporales; f__Didymellaceae; g__Neoascochyta; s__Neoascochyta_exitialis
SH1712513.08FU_UDB072733_reps	69	27	9	0	0	105	0.245413	0	1	1	0	0	2	0.00467454	k__Fungi; p__Ascomycota; c__Dothideomycetes; o__Pleosporales; f__Didymellaceae; g__Didymella; s__Didymella_macrostoma
SH1675588.08FU_UDB073698_reps	0	2	86	45	1	134	0.313194	0	0	0	0	0	0	0	k__Fungi; p__Ascomycota; c__Dothideomycetes; o__Pleosporales; f__Dictyosporiaceae; g__Dictyosporium; s__Dictyosporium_toruloides
SH1777111.08FU_KX618494_reps	0	1	0	0	0	1	0.00233727	0	0	0	0	0	0	0	k__Fungi; p__Ascomycota; c__Dothideomycetes; o__Pleosporales; f__Cucurbitariaceae; g__Pyrenochaeta; s__unidentified
SH1729450.08FU_KP899132_refs	0	0	0	1	0	1	0.00233727	0	0	0	0	0	0	0	k__Fungi; p__Ascomycota; c__Dothideomycetes; o__Pleosporales; f__Amorosiaceae; g__Angustimassarina; s__Angustimassarina_acerina
SH1674988.08FU_UDB0330318_reps	0	0	1	0	1	2	0.00467454	0	0	0	0	0	0	0	k__Fungi; p__Ascomycota; c__Dothideomycetes; o__Dothideales; f__Dothioraceae; g__Dothiora; s__Dothiora_rhamni-alpinae
SH1674913.08FU_AJ244232_refs	0	2	0	2	0	4	0.00934907	0	0	6	0	1	7	0.0163609	k__Fungi; p__Ascomycota; c__Dothideomycetes; o__Dothideales; f__Aureobasidiaceae; g__Aureobasidium; s__Aureobasidium_pullulans
SH1832571.08FU_UDB0751687_reps	11	2	14	143	12	182	0.425383	2	0	81	3	7	93	0.217366	k__Fungi; p__Ascomycota; c__Dothideomycetes; o__Capnodiales; f__Teratosphaeriaceae; g__unidentified; s__unidentified
SH1832517.08FU_UDB0150746_reps	0	1	0	2	0	3	0.0070118	0	0	0	0	0	0	0	k__Fungi; p__Ascomycota; c__Dothideomycetes; o__Capnodiales; f__Teratosphaeriaceae; g__unidentified; s__unidentified
SH1750425.08FU_UDB0260126_reps	0	1	0	0	0	1	0.00233727	0	0	0	0	0	0	0	k__Fungi; p__Ascomycota; c__Dothideomycetes; o__Capnodiales; f__Mycosphaerellaceae; g__Ramularia; s__Ramularia_chamaedryos
SH1744611.08FU_EF679363_refs	0	1	0	0	2	3	0.0070118	0	0	1	0	0	1	0.00233727	k__Fungi; p__Ascomycota; c__Dothideomycetes; o__Capnodiales; f__Mycosphaerellaceae; g__Mycosphaerella; s__Mycosphaerella_tassiana
SH1190895.08FU_KP401885_reps_singleton	0	0	0	0	1	1	0.00233727	0	0	0	0	0	0	0	k__Fungi; p__Ascomycota; c__Dothideomycetes; o__Capnodiales; f__Cladosporiaceae; g__Cladosporium; s__unidentified
SH1744695.08FU_MK446306_reps	0	0	0	0	2	2	0.00467454	0	0	0	0	0	0	0	k__Fungi; p__Ascomycota; c__Dothideomycetes; o__Capnodiales; f__Cladosporiaceae; g__Cladosporium; s__Cladosporium_tenuissimum
SUM	8557	8557	8557	8557	8557	42785	100	8557	8557	8557	8557	8557	42785	100
