# Supplementary material for: Fungal succession in decomposing ash leaves colonized by the ash dieback pathogen Hymenoscyphus fraxineus or its harmless relative Hymenoscyphus albidus
Source: Front Microbiol. 2023 Apr 14;14:1154344. doi: 10.3389/fmicb.2023.1154344 (PMC10140306; doi:10.3389/fmicb.2023.1154344)
Supplement: Supplementary file 3 [file Data_Sheet_3.xlsx]

## Sheet: SN-only probable and highly
OTU ID	Total counts in Norderås	Total counts in Stjørtdal	taxonomy	Taxon	Taxon Level	Trophic Mode	Guild	Growth Morphology	Trait	Confidence Ranking	Notes	Citation/Source
SH1723589.08FU_AB072229_refs	2	299	k__Fungi; p__Basidiomycota; c__Tremellomycetes; o__Cystofilobasidiales; f__Mrakiaceae; g__Itersonilia; s__Itersonilia_pannonica	Itersonilia	13	Pathotroph	Litter Saprotroph-Plant Pathogen	Dimorphic Yeast	NULL	Probable	A dimorphic basidiomycete that has yeast and hyphal phases (McGovern et al. 2006)	b'McGovern RJ, et al. 2006. Plant Health Progress ((http://doi.org/10.1094/PHP-2006-1018-02-RS)); The American Phytopathological Society Common Names of Plant Diseases ((http://www.apsnet.org/publications/commonnames/Pages/default.aspx))'
SH1703369.08FU_KT160643_reps	19	141	k__Fungi; p__Basidiomycota; c__Tremellomycetes; o__Cystofilobasidiales; f__Mrakiaceae; g__Itersonilia; s__Itersonilia_perplexans	Itersonilia	13	Pathotroph	Litter Saprotroph-Plant Pathogen	Dimorphic Yeast	NULL	Probable	A dimorphic basidiomycete that has yeast and hyphal phases (McGovern et al. 2006)	b'McGovern RJ, et al. 2006. Plant Health Progress ((http://doi.org/10.1094/PHP-2006-1018-02-RS)); The American Phytopathological Society Common Names of Plant Diseases ((http://www.apsnet.org/publications/commonnames/Pages/default.aspx))'
SH1814905.08FU_JN712485_refs	1023	19660	k__Fungi; p__Ascomycota; c__Dothideomycetes; o__Venturiales; f__Sympoventuriaceae; g__Fusicladium; s__Fusicladium_proteae	Fusicladium	13	Pathotroph	Plant Pathogen	Microfungus	NULL	Probable	NULL	b'Tedersoo L, et al. 2014. Science 346:e1256688 ((https://doi.org/10.1126/science.1256688))'
SH1709273.08FU_UDB024140_reps	160	1431	k__Fungi; p__Basidiomycota; c__Agaricomycetes; o__Agaricales; f__Typhulaceae; g__Typhula; s__Typhula_erythropus	Typhula	13	Pathotroph	Plant Pathogen	NULL	NULL	Probable	NULL	b'Tedersoo L, et al. 2014. Science 346:e1256688 ((https://doi.org/10.1126/science.1256688))'
SH1680672.08FU_JF449843_reps	11	1503	k__Fungi; p__Ascomycota; c__Taphrinomycetes; o__Taphrinales; f__Taphrinaceae; g__Taphrina; s__unidentified	Taphrina	13	Pathotroph	Plant Pathogen	Microfungus	NULL	Probable	NULL	b'The American Phytopathological Society Common Names of Plant Diseases ((http://www.apsnet.org/publications/commonnames/Pages/default.aspx))'
SH1680666.08FU_AY239215_refs	15	951	k__Fungi; p__Ascomycota; c__Taphrinomycetes; o__Taphrinales; f__Taphrinaceae; g__Taphrina; s__Taphrina_carpini	Taphrina	13	Pathotroph	Plant Pathogen	Microfungus	NULL	Probable	NULL	b'The American Phytopathological Society Common Names of Plant Diseases ((http://www.apsnet.org/publications/commonnames/Pages/default.aspx))'
SH1825473.08FU_AM901993_reps	109	333	k__Fungi; p__Ascomycota; c__Dothideomycetes; o__Pleosporales; f__Leptosphaeriaceae; g__Leptosphaeria; s__Leptosphaeria_rubefaciens	Leptosphaeria	13	Pathotroph	Plant Pathogen	Microfungus	NULL	Probable	NULL	b'Tedersoo L, et al. 2014. Science 346:e1256688 ((https://doi.org/10.1126/science.1256688))'
SH1842708.08FU_UDB0300863_reps	0	403	k__Fungi; p__Basidiomycota; c__Agaricomycetes; o__Agaricales; f__Typhulaceae; g__Typhula; s__Typhula_micans	Typhula	13	Pathotroph	Plant Pathogen	NULL	NULL	Probable	NULL	b'Tedersoo L, et al. 2014. Science 346:e1256688 ((https://doi.org/10.1126/science.1256688))'
SH1744611.08FU_EF679363_refs	114	287	k__Fungi; p__Ascomycota; c__Dothideomycetes; o__Capnodiales; f__Mycosphaerellaceae; g__Mycosphaerella; s__Mycosphaerella_tassiana	Mycosphaerella	13	Pathotroph	Plant Pathogen	Microfungus	NULL	Probable	NULL	b'Tedersoo L, et al. 2014. Science 346:e1256688 ((https://doi.org/10.1126/science.1256688))'
SH1783993.08FU_UDB036015_reps	314	0	k__Fungi; p__Basidiomycota; c__Agaricomycetes; o__Agaricales; f__Typhulaceae; g__Typhula; s__Typhula_spathulata	Typhula	13	Pathotroph	Plant Pathogen	NULL	NULL	Probable	NULL	b'Tedersoo L, et al. 2014. Science 346:e1256688 ((https://doi.org/10.1126/science.1256688))'
SH1680669.08FU_AF492103_refs	0	125	k__Fungi; p__Ascomycota; c__Taphrinomycetes; o__Taphrinales; f__Taphrinaceae; g__Taphrina; s__Taphrina_padi	Taphrina	13	Pathotroph	Plant Pathogen	Microfungus	NULL	Probable	NULL	b'The American Phytopathological Society Common Names of Plant Diseases ((http://www.apsnet.org/publications/commonnames/Pages/default.aspx))'
SH1837536.08FU_KF251233_refs	95	0	k__Fungi; p__Ascomycota; c__Dothideomycetes; o__Capnodiales; f__Mycosphaerellaceae; g__Septoria; s__Septoria_cretae	Septoria	13	Pathotroph	Plant Pathogen	Microfungus	NULL	Probable	NULL	b'Tedersoo L, et al. 2014. Science 346:e1256688 ((https://doi.org/10.1126/science.1256688))'
SH1690592.08FU_AB080543_refs	4	44	k__Fungi; p__Ascomycota; c__Leotiomycetes; o__Erysiphales; f__Erysiphaceae; g__Phyllactinia; s__Phyllactinia_fraxini	Phyllactinia	13	Pathotroph	Plant Pathogen	Microfungus	NULL	Probable	NULL	b'Tedersoo L, et al. 2014. Science 346:e1256688 ((https://doi.org/10.1126/science.1256688))'
SH1680682.08FU_AF492077_reps	0	30	k__Fungi; p__Ascomycota; c__Taphrinomycetes; o__Taphrinales; f__Taphrinaceae; g__Taphrina; s__Taphrina_alni	Taphrina	13	Pathotroph	Plant Pathogen	Microfungus	NULL	Probable	NULL	b'The American Phytopathological Society Common Names of Plant Diseases ((http://www.apsnet.org/publications/commonnames/Pages/default.aspx))'
SH1726021.08FU_DQ019377_reps	26	0	k__Fungi; p__Ascomycota; c__Dothideomycetes; o__Capnodiales; f__Mycosphaerellaceae; g__Mycosphaerella; s__Mycosphaerella_ulmi	Mycosphaerella	13	Pathotroph	Plant Pathogen	Microfungus	NULL	Probable	NULL	b'Tedersoo L, et al. 2014. Science 346:e1256688 ((https://doi.org/10.1126/science.1256688))'
SH1783995.08FU_FJ820510_reps	11	0	k__Fungi; p__Basidiomycota; c__Agaricomycetes; o__Agaricales; f__Typhulaceae; g__Typhula; s__unidentified	Typhula	13	Pathotroph	Plant Pathogen	NULL	NULL	Probable	NULL	b'Tedersoo L, et al. 2014. Science 346:e1256688 ((https://doi.org/10.1126/science.1256688))'
SH1741414.08FU_UDB036012_reps	10	0	k__Fungi; p__Basidiomycota; c__Agaricomycetes; o__Agaricales; f__Typhulaceae; g__Typhula; s__Typhula_filiformis	Typhula	13	Pathotroph	Plant Pathogen	NULL	NULL	Probable	NULL	b'Tedersoo L, et al. 2014. Science 346:e1256688 ((https://doi.org/10.1126/science.1256688))'
SH1841502.08FU_AY559349_reps	7	74	k__Fungi; p__Ascomycota; c__Eurotiomycetes; o__Chaetothyriales; f__Herpotrichiellaceae; g__unidentified; s__unidentified	Herpotrichiellaceae	9	Pathotroph-Saprotroph	Animal Pathogen-Fungal Parasite-Undefined Saprotroph	Facultative Yeast-Microfungus	NULL	Probable	Mostly saprobic on plants or other fungi, isolated from soil etc., and from medical sources (Cannon & Kirk 2007)	b'Cannon PF, Kirk PM. 2007. Fungal Families of the World. CAB International, Cambridge (ISBN: 978-0851998275)'
SH1712513.08FU_UDB072733_reps	426	863	k__Fungi; p__Ascomycota; c__Dothideomycetes; o__Pleosporales; f__Didymellaceae; g__Didymella; s__Didymella_macrostoma	Didymella	13	Pathotroph-Saprotroph	Animal Pathogen-Plant Pathogen-Undefined Saprotroph	Microfungus	NULL	Probable	NULL	b'Tedersoo L, et al. 2014. Science 346:e1256688 ((https://doi.org/10.1126/science.1256688))'
SH1832517.08FU_UDB0150746_reps	21	7	k__Fungi; p__Ascomycota; c__Dothideomycetes; o__Capnodiales; f__Teratosphaeriaceae; g__unidentified; s__unidentified	Teratosphaeriaceae	9	Pathotroph-Saprotroph	Animal Pathogen-Plant Pathogen-Undefined Saprotroph	NULL	NULL	Probable	Includes numerous saprobic, extremophilic, human opportunistic, and plant pathogenic fungi (Quaedvlieg et al. 2014)	b'Quaedvlieg W, et al. 2014. Persoonia 3:31-40 ((https://doi.org/10.3767/003158514X681981))'
SH1832571.08FU_UDB0751687_reps	10	5	k__Fungi; p__Ascomycota; c__Dothideomycetes; o__Capnodiales; f__Teratosphaeriaceae; g__unidentified; s__unidentified	Teratosphaeriaceae	9	Pathotroph-Saprotroph	Animal Pathogen-Plant Pathogen-Undefined Saprotroph	NULL	NULL	Probable	Includes numerous saprobic, extremophilic, human opportunistic, and plant pathogenic fungi (Quaedvlieg et al. 2014)	b'Quaedvlieg W, et al. 2014. Persoonia 3:31-40 ((https://doi.org/10.3767/003158514X681981))'
SH1726768.08FU_JN246563_refs	12	94	k__Fungi; p__Basidiomycota; c__Microbotryomycetes; o__Sporidiobolales; f__Sporidiobolaceae; g__Rhodosporidiobolus; s__Rhodosporidiobolus_colostri	Sporidiobolaceae	9	Pathotroph-Saprotroph	Animal Pathogen-Undefined Saprotroph	Microfungus	NULL	Probable	Saprobic, found in a wide range of habitats and especially in aquatic systems. Some of the red yeasts in this family are widely encountered spoilage organisms and opportunistic human pathogens (Cannon & Kirk 2007)	b'Cannon PF, Kirk PM. 2007. Fungal Families of the World. CAB International, Cambridge (ISBN: 978-0851998275)'
SH1834897.08FU_MG520952_refs	26	78	k__Fungi; p__Ascomycota; c__Dothideomycetes; o__Pleosporales; f__Phaeosphaeriaceae; g__Pseudoophiobolus; s__Pseudoophiobolus_rosae	Phaeosphaeriaceae	9	Pathotroph-Saprotroph	Fungal Parasite-Plant Pathogen-Plant Saprotroph	Microfungus	NULL	Probable	Necrotrophic or saprobic on a wide range of plants, especially monocotyledons; a few species parasitic on other fungi (Cannon & Kirk 2007)	b'Cannon PF, Kirk PM. 2007. Fungal Families of the World. CAB International, Cambridge (ISBN: 978-0851998275)'
SH1834914.08FU_KX306761_refs	30	57	k__Fungi; p__Ascomycota; c__Dothideomycetes; o__Pleosporales; f__Phaeosphaeriaceae; g__Muriphaeosphaeria; s__Muriphaeosphaeria_viburni	Phaeosphaeriaceae	9	Pathotroph-Saprotroph	Fungal Parasite-Plant Pathogen-Plant Saprotroph	Microfungus	NULL	Probable	Necrotrophic or saprobic on a wide range of plants, especially monocotyledons; a few species parasitic on other fungi (Cannon & Kirk 2007)	b'Cannon PF, Kirk PM. 2007. Fungal Families of the World. CAB International, Cambridge (ISBN: 978-0851998275)'
SH1687039.08FU_KU163657_refs	0	64	k__Fungi; p__Ascomycota; c__Dothideomycetes; o__Pleosporales; f__Phaeosphaeriaceae; g__Vagicola; s__Vagicola_dactylidis	Phaeosphaeriaceae	9	Pathotroph-Saprotroph	Fungal Parasite-Plant Pathogen-Plant Saprotroph	Microfungus	NULL	Probable	Necrotrophic or saprobic on a wide range of plants, especially monocotyledons; a few species parasitic on other fungi (Cannon & Kirk 2007)	b'Cannon PF, Kirk PM. 2007. Fungal Families of the World. CAB International, Cambridge (ISBN: 978-0851998275)'
SH1775004.08FU_HE774478_reps	26	1	k__Fungi; p__Ascomycota; c__Dothideomycetes; o__Pleosporales; f__Phaeosphaeriaceae; g__Leptospora; s__Leptospora_rubella	Phaeosphaeriaceae	9	Pathotroph-Saprotroph	Fungal Parasite-Plant Pathogen-Plant Saprotroph	Microfungus	NULL	Probable	Necrotrophic or saprobic on a wide range of plants, especially monocotyledons; a few species parasitic on other fungi (Cannon & Kirk 2007)	b'Cannon PF, Kirk PM. 2007. Fungal Families of the World. CAB International, Cambridge (ISBN: 978-0851998275)'
SH1185142.08FU_LC015683_reps_singleton	2	23	k__Fungi; p__Ascomycota; c__Dothideomycetes; o__Pleosporales; f__Phaeosphaeriaceae; g__unidentified; s__unidentified	Phaeosphaeriaceae	9	Pathotroph-Saprotroph	Fungal Parasite-Plant Pathogen-Plant Saprotroph	Microfungus	NULL	Probable	Necrotrophic or saprobic on a wide range of plants, especially monocotyledons; a few species parasitic on other fungi (Cannon & Kirk 2007)	b'Cannon PF, Kirk PM. 2007. Fungal Families of the World. CAB International, Cambridge (ISBN: 978-0851998275)'
SH1706453.08FU_UDB0150436_reps	3516	27737	k__Fungi; p__Basidiomycota; c__Agaricomycetes; o__Agaricales; f__Tricholomataceae; g__Mycena; s__Mycena_purpureofusca	Mycena	13	Pathotroph-Saprotroph	Leaf Saprotroph-Plant Pathogen-Undefined Saprotroph-Wood Saprotroph	Agaricoid	NULL	Probable	NULL	b'Grgurinovic CA, Simpson JA. 2001. Fungal Diversity 8:97-127 ((http://www.fungaldiversity.org/fdp/sfdp/FD_8_97-127.pdf)); Tedersoo L, et al. 2014. Science 346:e1256688 ((https://doi.org/10.1126/science.1256688)); The American Phytopathological Society Common Names of Plant Diseases ((http://www.apsnet.org/publications/commonnames/Pages/default.aspx))'
SH1706587.08FU_UDB0425775_reps	0	24	k__Fungi; p__Basidiomycota; c__Agaricomycetes; o__Agaricales; f__Tricholomataceae; g__Mycena; s__Mycena_olivaceomarginata	Mycena	13	Pathotroph-Saprotroph	Leaf Saprotroph-Plant Pathogen-Undefined Saprotroph-Wood Saprotroph	Agaricoid	NULL	Probable	NULL	b'Grgurinovic CA, Simpson JA. 2001. Fungal Diversity 8:97-127 ((http://www.fungaldiversity.org/fdp/sfdp/FD_8_97-127.pdf)); Tedersoo L, et al. 2014. Science 346:e1256688 ((https://doi.org/10.1126/science.1256688)); The American Phytopathological Society Common Names of Plant Diseases ((http://www.apsnet.org/publications/commonnames/Pages/default.aspx))'
SH1706562.08FU_UDB0472657_reps	0	20	k__Fungi; p__Basidiomycota; c__Agaricomycetes; o__Agaricales; f__Tricholomataceae; g__Mycena; s__Mycena_citrinomarginata	Mycena	13	Pathotroph-Saprotroph	Leaf Saprotroph-Plant Pathogen-Undefined Saprotroph-Wood Saprotroph	Agaricoid	NULL	Probable	NULL	b'Grgurinovic CA, Simpson JA. 2001. Fungal Diversity 8:97-127 ((http://www.fungaldiversity.org/fdp/sfdp/FD_8_97-127.pdf)); Tedersoo L, et al. 2014. Science 346:e1256688 ((https://doi.org/10.1126/science.1256688)); The American Phytopathological Society Common Names of Plant Diseases ((http://www.apsnet.org/publications/commonnames/Pages/default.aspx))'
SH1684762.08FU_MG969995_reps	32	3089	k__Fungi; p__Ascomycota; c__Leotiomycetes; o__Helotiales; f__Dermateaceae; g__unidentified; s__unidentified	Dermateaceae	9	Pathotroph-Saprotroph	Plant Pathogen-Plant Saprotroph	Microfungus	NULL	Probable	Saprobic or parasitic on herbaceous and woody material (Cannon & Kirk 2007)	b'Cannon PF, Kirk PM. 2007. Fungal Families of the World. CAB International, Cambridge (ISBN: 978-0851998275)'
SH1841658.08FU_UDB0405317_reps	85	1110	k__Fungi; p__Ascomycota; c__Leotiomycetes; o__Helotiales; f__Dermateaceae; g__Laetinaevia; s__unidentified	Dermateaceae	9	Pathotroph-Saprotroph	Plant Pathogen-Plant Saprotroph	Microfungus	NULL	Probable	Saprobic or parasitic on herbaceous and woody material (Cannon & Kirk 2007)	b'Cannon PF, Kirk PM. 2007. Fungal Families of the World. CAB International, Cambridge (ISBN: 978-0851998275)'
SH1684690.08FU_UDB0631048_reps	534	105	k__Fungi; p__Ascomycota; c__Leotiomycetes; o__Helotiales; f__Dermateaceae; g__unidentified; s__unidentified	Dermateaceae	9	Pathotroph-Saprotroph	Plant Pathogen-Plant Saprotroph	Microfungus	NULL	Probable	Saprobic or parasitic on herbaceous and woody material (Cannon & Kirk 2007)	b'Cannon PF, Kirk PM. 2007. Fungal Families of the World. CAB International, Cambridge (ISBN: 978-0851998275)'
SH1750425.08FU_UDB0260126_reps	18	76	k__Fungi; p__Ascomycota; c__Dothideomycetes; o__Capnodiales; f__Mycosphaerellaceae; g__Ramularia; s__Ramularia_chamaedryos	Mycosphaerellaceae	9	Pathotroph-Saprotroph	Plant Pathogen-Undefined Saprotroph	Microfungus	NULL	Probable	Biotrophic, necrotrophic or saprobic on various plant tissues (Cannon & Kirk 2007)	b'Cannon PF, Kirk PM. 2007. Fungal Families of the World. CAB International, Cambridge (ISBN: 978-0851998275)'
SH1777111.08FU_KX618494_reps	68	12	k__Fungi; p__Ascomycota; c__Dothideomycetes; o__Pleosporales; f__Cucurbitariaceae; g__Pyrenochaeta; s__unidentified	Cucurbitariaceae	9	Pathotroph-Saprotroph	Plant Pathogen-Wood Saprotroph	Microfungus	NULL	Probable	Necrotrophic or saprobic on woody plants (Cannon & Kirk 2007)	b'Cannon PF, Kirk PM. 2007. Fungal Families of the World. CAB International, Cambridge (ISBN: 978-0851998275); Tedersoo L, et al. 2014. Science 346:e1256688 ((https://doi.org/10.1126/science.1256688))'
SH2590841.08FU_MH633974_reps_singleton	1	34	k__Fungi; p__Ascomycota; c__Dothideomycetes; o__Pleosporales; f__Pleosporaceae; g__Stemphylium; s__Stemphylium_vesicarium	Stemphylium	13	Pathotroph-Saprotroph	Plant Pathogen-Wood Saprotroph	Microfungus	Soft Rot	Highly Probable	NULL	b'Duncan CG, Eslyn WE. 1966. Mycologia 58642-664; Seehann G, et al. 1975. List of Fungi in Soft-Rot Tissue Tests. Institute fur Holzbiologie und Holzschutz, Bundesforschungsanstalt fur Forst - und Holzwirtshaft, Hamburg - Lohbrugge, Germany; Costa IPMW, et al. 2012. Mycotaxon 119:e26 ((http://mycotaxon.com/resources/checklists/costa_v119_checklist.pdf)); Tedersoo L, et al. 2014. Science 346:e1256…
SH1684892.08FU_AY969330_reps	36	782	k__Fungi; p__Ascomycota; c__Leotiomycetes; o__Helotiales; f__Helotiales_fam_Incertae_sedis; g__Chalara; s__unidentified	Chalara	13	Pathotroph-Saprotroph-Symbiotroph	Endophyte-Plant Pathogen-Wood Saprotroph	Microfungus	Soft Rot	Probable	NULL	b'Duncan CG, Eslyn WE. 1966. Mycologia 58:642-645 ((https://doi.org/10.2307/3757045)); Tedersoo L, et al. 2014. Science 346:e1256688 ((https://doi.org/10.1126/science.1256688))'
SH1234059.08FU_HG937165_reps_singleton	1	67	k__Fungi; p__Ascomycota; c__Sordariomycetes; o__Sordariales; f__Sordariaceae; g__unidentified; s__unidentified	Sordariaceae	9	Saprotroph	Dung Saprotroph-Plant Saprotroph	Microfungus	Null	Probable	Saprobic, especially on dung and rotting vegetation but also found associated with food stuffs (Cannon & Kirk 2007)	b'Cannon PF, Kirk PM. 2007. Fungal Families of the World. CAB International, Cambridge (ISBN: 978-0851998275)'
SH1840212.08FU_JF449726_reps	2	579	k__Fungi; p__Ascomycota; c__Leotiomycetes; o__Thelebolales; f__Pseudeurotiaceae; g__unidentified; s__unidentified	Pseudeurotiaceae	9	Saprotroph	Plant Saprotroph-Wood Saprotroph	Microfungus	NULL	Probable	Saprobic on woody tissue and rotting vegetation, often isolated from soil (Cannon & Kirk 2007)	b'Cannon PF, Kirk PM. 2007. Fungal Families of the World. CAB International, Cambridge (ISBN: 978-0851998275)'
SH1723592.08FU_MK372216_reps	2	271	k__Fungi; p__Basidiomycota; c__Tremellomycetes; o__Cystofilobasidiales; f__Mrakiaceae; g__Mrakia; s__Mrakia_aquatica	Mrakia	13	Saprotroph	Soil Saprotroph-Undefined Saprotroph	Yeast	NULL	Probable	Isolated from water scums (Jones & Sloof 1966); isolated from Antarctic soil (Xin & Zhou 2007)	b'Jones EBG, Slooff WC. 1966. Antonie van Leeuwenhoek 32:223-228 ((https://doi.org/10.1007/BF02097464)); Xin M-X, Zhou P-J. 2007. Journal of Zhejiang University SCIENCE B. 8:260-265 ((https://doi.org/10.1631/jzus.2007.B0260))'
SH1723602.08FU_UDB0653676_reps	14	51	k__Fungi; p__Basidiomycota; c__Tremellomycetes; o__Cystofilobasidiales; f__Mrakiaceae; g__Mrakia; s__Mrakia_frigida	Mrakia	13	Saprotroph	Soil Saprotroph-Undefined Saprotroph	Yeast	NULL	Probable	Isolated from water scums (Jones & Sloof 1966); isolated from Antarctic soil (Xin & Zhou 2007)	b'Jones EBG, Slooff WC. 1966. Antonie van Leeuwenhoek 32:223-228 ((https://doi.org/10.1007/BF02097464)); Xin M-X, Zhou P-J. 2007. Journal of Zhejiang University SCIENCE B. 8:260-265 ((https://doi.org/10.1631/jzus.2007.B0260))'
SH1841759.08FU_UDB0210390_reps	1431	4925	k__Fungi; p__Ascomycota; c__Leotiomycetes; o__Helotiales; f__Helotiaceae; g__Tetracladium; s__unidentified	Tetracladium	13	Saprotroph	Undefined Saprotroph	NULL	NULL	Probable	NULL	b'Tedersoo L, et al. 2014. Science 346:e1256688 ((https://doi.org/10.1126/science.1256688))'
SH1841717.08FU_UDB0606213_reps	1650	1576	k__Fungi; p__Ascomycota; c__Leotiomycetes; o__Helotiales; f__Helotiaceae; g__Tetracladium; s__unidentified	Tetracladium	13	Saprotroph	Undefined Saprotroph	NULL	NULL	Probable	NULL	b'Tedersoo L, et al. 2014. Science 346:e1256688 ((https://doi.org/10.1126/science.1256688))'
SH1797854.08FU_UDB0388059_reps	56	1296	k__Fungi; p__Basidiomycota; c__Cystobasidiomycetes; o__Cystobasidiomycetes_ord_Incertae_sedis; f__Buckleyzymaceae; g__Buckleyzyma; s__Buckleyzyma_aurantiaca	Buckleyzyma	13	Saprotroph	Undefined Saprotroph	Yeast	NULL	Probable	NULL	b'Wang QM, et al. 2015. Studies in Mycology 81:149-189 ((https://doi.org/10.1016/j.simyco.2015.12.002))'
SH1820843.08FU_AF444373_refs	25	1150	k__Fungi; p__Basidiomycota; c__Tremellomycetes; o__Filobasidiales; f__Filobasidiaceae; g__Filobasidium; s__Filobasidium_wieringae	Filobasidium	13	Saprotroph	Undefined Saprotroph	Facultative Yeast	NULL	Highly Probable	NULL	b'Kurtzman CP, et al. (eds.) 2011. The Yeasts, a Taxonomic Study. Fifth Edition. Vols 1-3. Elsevier, San Diego (ISBN: 9780444521491)'
SH1736906.08FU_MG891749_reps	15	1119	k__Fungi; p__Ascomycota; c__Dothideomycetes; o__Pleosporales; f__Phaeosphaeriaceae; g__Nodulosphaeria; s__unidentified	Nodulosphaeria	13	Saprotroph	Undefined Saprotroph	NULL	NULL	Probable	NULL	b'Tedersoo L, et al. 2014. Science 346:e1256688 ((https://doi.org/10.1126/science.1256688))'
SH1707413.08FU_FJ005102_reps	63	800	k__Fungi; p__Ascomycota; c__Leotiomycetes; o__Helotiales; f__Helotiaceae; g__Crocicreas; s__Crocicreas_cyathoideum	Crocicreas	13	Saprotroph	Undefined Saprotroph	Pezizoid	NULL	Probable	NULL	b'Carpenter SE, 1983. Memoirs of The New York Botanical Garden 33:1-290 (ISBN: 978-0893272302)'
SH1707329.08FU_MK584998_reps	78	714	k__Fungi; p__Ascomycota; c__Leotiomycetes; o__Helotiales; f__Helotiaceae; g__Crocicreas; s__Crocicreas_cyathoideum	Crocicreas	13	Saprotroph	Undefined Saprotroph	Pezizoid	NULL	Probable	NULL	b'Carpenter SE, 1983. Memoirs of The New York Botanical Garden 33:1-290 (ISBN: 978-0893272302)'
SH1841629.08FU_UDB0199809_reps	48	464	k__Fungi; p__Ascomycota; c__Leotiomycetes; o__Helotiales; f__Helotiaceae; g__Tetracladium; s__Tetracladium_furcatum	Tetracladium	13	Saprotroph	Undefined Saprotroph	NULL	NULL	Probable	NULL	b'Tedersoo L, et al. 2014. Science 346:e1256688 ((https://doi.org/10.1126/science.1256688))'
SH1664229.08FU_MG828876_refs	2	466	k__Fungi; p__Ascomycota; c__Dothideomycetes; o__Pleosporales; f__Pleosporaceae; g__Comoclathris; s__Comoclathris_rosae	Comoclathris	13	Saprotroph	Undefined Saprotroph	NULL	NULL	Probable	NULL	b'Tedersoo L, et al. 2014. Science 346:e1256688 ((https://doi.org/10.1126/science.1256688))'
SH1821185.08FU_UDB0746330_reps	0	202	k__Fungi; p__Basidiomycota; c__Agaricostilbomycetes; o__Agaricostilbales; f__Kondoaceae; g__Bensingtonia; s__unidentified	Bensingtonia	13	Saprotroph	Undefined Saprotroph	Facultative Yeast	NULL	Highly Probable	NULL	b'Kurtzman CP, et al. (eds.) 2011. The Yeasts, a Taxonomic Study. Fifth Edition. Vols 1-3. Elsevier, San Diego (ISBN: 9780444521491)'
SH1841698.08FU_UDB0455368_reps	131	19	k__Fungi; p__Ascomycota; c__Leotiomycetes; o__Helotiales; f__Helotiaceae; g__Articulospora; s__unidentified	Articulospora	13	Saprotroph	Undefined Saprotroph	NULL	NULL	Probable	NULL	b'Tedersoo L, et al. 2014. Science 346:e1256688 ((https://doi.org/10.1126/science.1256688))'
SH1686840.08FU_KP744450_refs	127	17	k__Fungi; p__Ascomycota; c__Dothideomycetes; o__Pleosporales; f__Phaeosphaeriaceae; g__Neosetophoma; s__Neosetophoma_clematidis	Neosetophoma	13	Saprotroph	Undefined Saprotroph	NULL	NULL	Probable	NULL	b'Tedersoo L, et al. 2014. Science 346:e1256688 ((https://doi.org/10.1126/science.1256688))'
SH1841653.08FU_MF614995_reps	0	140	k__Fungi; p__Ascomycota; c__Leotiomycetes; o__Helotiales; f__Helotiaceae; g__Tetracladium; s__unidentified	Tetracladium	13	Saprotroph	Undefined Saprotroph	NULL	NULL	Probable	NULL	b'Tedersoo L, et al. 2014. Science 346:e1256688 ((https://doi.org/10.1126/science.1256688))'
SH1668591.08FU_UDB062250_reps	0	110	k__Fungi; p__Ascomycota; c__Leotiomycetes; o__Helotiales; f__Hyaloscyphaceae; g__Gyoerffyella; s__Gyoerffyella_craginiformis	Gyoerffyella	13	Saprotroph	Undefined Saprotroph	NULL	NULL	Probable	NULL	b'Tedersoo L, et al. 2014. Science 346:e1256688 ((https://doi.org/10.1126/science.1256688))'
SH1751017.08FU_UDB0556324_reps	64	15	k__Fungi; p__Basidiomycota; c__Agaricomycetes; o__Agaricales; f__Physalacriaceae; g__Armillaria; s__Armillaria_ostoyae	Armillaria	13	Saprotroph	Undefined Saprotroph	Agaricoid	White Rot	Probable	NULL	b'Tedersoo L, et al. 2014. Science 346:e1256688 ((https://doi.org/10.1126/science.1256688))'
SH1801267.08FU_KF742586_reps	66	0	k__Fungi; p__Ascomycota; c__Dothideomycetes; o__Pleosporales; f__Phaeosphaeriaceae; g__Phaeosphaeria; s__unidentified	Phaeosphaeria	13	Saprotroph	Undefined Saprotroph	NULL	NULL	Probable	NULL	b'Tedersoo L, et al. 2014. Science 346:e1256688 ((https://doi.org/10.1126/science.1256688))'
SH1710934.08FU_UDB0757060_reps	33	11	k__Fungi; p__Ascomycota; c__Leotiomycetes; o__Helotiales; f__Leotiaceae; g__Alatospora; s__unidentified	Alatospora	13	Saprotroph	Undefined Saprotroph	NULL	NULL	Probable	NULL	b'Tedersoo L, et al. 2014. Science 346:e1256688 ((https://doi.org/10.1126/science.1256688))'
SH1686846.08FU_MG828928_refs	43	0	k__Fungi; p__Ascomycota; c__Dothideomycetes; o__Pleosporales; f__Phaeosphaeriaceae; g__Neosetophoma; s__Neosetophoma_rosigena	Neosetophoma	13	Saprotroph	Undefined Saprotroph	NULL	NULL	Probable	NULL	b'Tedersoo L, et al. 2014. Science 346:e1256688 ((https://doi.org/10.1126/science.1256688))'
SH2589443.08FU_KM609394_reps_singleton	32	3	k__Fungi; p__Basidiomycota; c__Agaricomycetes; o__Agaricales; f__Lycoperdaceae; g__Lycoperdon; s__Lycoperdon_pyriforme	Lycoperdon	13	Saprotroph	Undefined Saprotroph	Gasteroid	NULL	Probable	Common name - puffball	b'Grgurinovic CA, Simpson JA. 2001. Fungal Diversity 8:97-127 ((http://www.fungaldiversity.org/fdp/sfdp/FD_8_97-127.pdf)); Tedersoo L, et al. 2014. Science 346:e1256688 ((https://doi.org/10.1126/science.1256688))'
SH1710783.08FU_UDB0135225_reps	9	11	k__Fungi; p__Ascomycota; c__Leotiomycetes; o__Helotiales; f__Leotiaceae; g__Alatospora; s__Alatospora_acuminata	Alatospora	13	Saprotroph	Undefined Saprotroph	NULL	NULL	Probable	NULL	b'Tedersoo L, et al. 2014. Science 346:e1256688 ((https://doi.org/10.1126/science.1256688))'
SH1680619.08FU_MF063187_reps	0	10	k__Fungi; p__Basidiomycota; c__Agaricomycetes; o__Agaricales; f__Physalacriaceae; g__Strobilurus; s__unidentified	Strobilurus	13	Saprotroph	Undefined Saprotroph	Boletoid	White Rot	Probable	NULL	b'Tedersoo L, et al. 2014. Science 346:e1256688 ((https://doi.org/10.1126/science.1256688))'
SH1838150.08FU_KY189984_refs	3	306	k__Fungi; p__Ascomycota; c__Dothideomycetes; o__Pleosporales; f__Melanommataceae; g__Praetumpfia; s__Praetumpfia_obducens	Melanommataceae	9	Saprotroph	Wood Saprotroph	Microfungus	NULL	Probable	Saprobic on wood and bark (Cannon & Kirk 2007)	b'Cannon PF, Kirk PM. 2007. Fungal Families of the World. CAB International, Cambridge (ISBN: 978-0851998275)'
SH1707352.08FU_UDB062324_reps	10	103	k__Fungi; p__Ascomycota; c__Leotiomycetes; o__Helotiales; f__Helotiaceae; g__unidentified; s__unidentified	Helotiaceae	9	Saprotroph-Symbiotroph	Ectomycorrhizal-Fungal Parasite-Plant Pathogen-Wood Saprotroph	Microfungus	NULL	Probable	Usually saprobic on herbaceous or woody tissues, some species fungicolous. A few species are known to form mycorrhizae (Cannon & Kirk 2007)	b'Cannon PF, Kirk PM. 2007. Fungal Families of the World. CAB International, Cambridge (ISBN: 978-0851998275)'
SH1705118.08FU_MF774330_reps	0	1071	k__Fungi; p__Ascomycota; c__Sordariomycetes; o__Xylariales; f__Xylariaceae; g__Xylaria; s__unidentified	Xylaria	13	Saprotroph-Symbiotroph	Endophyte-Undefined Saprotroph-Wood Saprotroph	Xylarioid	Soft Rot	Probable	NULL	b'Duncan CG, Eslyn WE. 1966. Mycologia 58:642-645 ((https://doi.org/10.2307/3757045)); Costa IPMW, et al. 2012. Mycotaxon 119:e26 ((http://mycotaxon.com/resources/checklists/costa_v119_checklist.pdf)); The American Phytopathological Society Common Names of Plant Diseases ((http://www.apsnet.org/publications/commonnames/Pages/default.aspx))'
SH1793216.08FU_AF444406_refs	25	355	k__Fungi; p__Basidiomycota; c__Tremellomycetes; o__Tremellales; f__Bulleraceae; g__Bullera; s__Bullera_crocea	Bullera	13	Saprotroph-Symbiotroph	Epiphyte-Litter Saprotroph	Yeast	NULL	Probable	Isolated from dead leaves of Oryza sativa, Miscanthus sinensis and Sasa sp. in Japan (Nakase & Suzuki 1986; Syn. Udeniomyces puniceus); Foliar, isolated from leaves of Melostomae candidum (Nakase et al. 2004)	b'Nakase T, Suzuki M. 1986. Journal of General and Applied Microbiology Tokyo 32:225-240 ((https://doi.org/10.2323/jgam.32.225)); Nakase T, et al. 2004. Systematic and Applied Microbiology 27:558-564 ((https://doi.org/10.1078/0723202041748118))'
SH1661765.08FU_UDB068248_reps	109	1296	k__Fungi; p__Basidiomycota; c__Agaricomycetes; o__Agaricales; f__Cortinariaceae; g__Cortinarius; s__unidentified	Cortinarius	13	Symbiotroph	Ectomycorrhizal	Agaricoid	NULL	Highly Probable	NULL	b'Rinaldi AC, et al. 2008. Fungal Diversity 33:1-45 ((http://www.fungaldiversity.org/fdp/sfdp/33-1.pdf)); Tedersoo L, et al. 2010. Mycorrhiza 20:217-263 ((https://doi.org/10.1007/s00572-009-0274-x)); http://mycorrhizas.info/ecmf.html ((http://mycorrhizas.info/ecmf.html))'
	56	60

## Sheet: LM-only probably and highly
OTU ID	Total counts in light area	Total counts in dark area	taxonomy	Taxon	Taxon Level	Trophic Mode	Guild	Growth Morphology	Trait	Confidence Ranking	Notes	Citation/Source
SH1825473.08FU_AM901993_reps	28	3	k__Fungi; p__Ascomycota; c__Dothideomycetes; o__Pleosporales; f__Leptosphaeriaceae; g__Leptosphaeria; s__Leptosphaeria_rubefaciens	Leptosphaeria	13	Pathotroph	Plant Pathogen	Microfungus	NULL	Probable	NULL	b'Tedersoo L, et al. 2014. Science 346:e1256688 ((https://doi.org/10.1126/science.1256688))'
SH1744611.08FU_EF679363_refs	3	1	k__Fungi; p__Ascomycota; c__Dothideomycetes; o__Capnodiales; f__Mycosphaerellaceae; g__Mycosphaerella; s__Mycosphaerella_tassiana	Mycosphaerella	13	Pathotroph	Plant Pathogen	Microfungus	NULL	Probable	NULL	b'Tedersoo L, et al. 2014. Science 346:e1256688 ((https://doi.org/10.1126/science.1256688))'
SH1814905.08FU_JN712485_refs	3	1	k__Fungi; p__Ascomycota; c__Dothideomycetes; o__Venturiales; f__Sympoventuriaceae; g__Fusicladium; s__Fusicladium_proteae	Fusicladium	13	Pathotroph	Plant Pathogen	Microfungus	NULL	Probable	NULL	b'Tedersoo L, et al. 2014. Science 346:e1256688 ((https://doi.org/10.1126/science.1256688))'
SH1680666.08FU_AY239215_refs	2	0	k__Fungi; p__Ascomycota; c__Taphrinomycetes; o__Taphrinales; f__Taphrinaceae; g__Taphrina; s__Taphrina_carpini	Taphrina	13	Pathotroph	Plant Pathogen	Microfungus	NULL	Probable	NULL	b'The American Phytopathological Society Common Names of Plant Diseases ((http://www.apsnet.org/publications/commonnames/Pages/default.aspx))'
SH1703369.08FU_KT160643_reps	2	0	k__Fungi; p__Basidiomycota; c__Tremellomycetes; o__Cystofilobasidiales; f__Mrakiaceae; g__Itersonilia; s__Itersonilia_perplexans	Itersonilia	13	Pathotroph	Litter Saprotroph-Plant Pathogen	Dimorphic Yeast	NULL	Probable	A dimorphic basidiomycete that has yeast and hyphal phases (McGovern et al. 2006)	b'McGovern RJ, et al. 2006. Plant Health Progress ((http://doi.org/10.1094/PHP-2006-1018-02-RS)); The American Phytopathological Society Common Names of Plant Diseases ((http://www.apsnet.org/publications/commonnames/Pages/default.aspx))'
SH1680669.08FU_AF492103_refs	1	0	k__Fungi; p__Ascomycota; c__Taphrinomycetes; o__Taphrinales; f__Taphrinaceae; g__Taphrina; s__Taphrina_padi	Taphrina	13	Pathotroph	Plant Pathogen	Microfungus	NULL	Probable	NULL	b'The American Phytopathological Society Common Names of Plant Diseases ((http://www.apsnet.org/publications/commonnames/Pages/default.aspx))'
SH1832571.08FU_UDB0751687_reps	182	93	k__Fungi; p__Ascomycota; c__Dothideomycetes; o__Capnodiales; f__Teratosphaeriaceae; g__unidentified; s__unidentified	Teratosphaeriaceae	9	Pathotroph-Saprotroph	Animal Pathogen-Plant Pathogen-Undefined Saprotroph	NULL	NULL	Probable	Includes numerous saprobic, extremophilic, human opportunistic, and plant pathogenic fungi (Quaedvlieg et al. 2014)	b'Quaedvlieg W, et al. 2014. Persoonia 3:31-40 ((https://doi.org/10.3767/003158514X681981))'
SH1712513.08FU_UDB072733_reps	105	2	k__Fungi; p__Ascomycota; c__Dothideomycetes; o__Pleosporales; f__Didymellaceae; g__Didymella; s__Didymella_macrostoma	Didymella	13	Pathotroph-Saprotroph	Animal Pathogen-Plant Pathogen-Undefined Saprotroph	Microfungus	NULL	Probable	NULL	b'Tedersoo L, et al. 2014. Science 346:e1256688 ((https://doi.org/10.1126/science.1256688))'
SH1841502.08FU_AY559349_reps	26	2	k__Fungi; p__Ascomycota; c__Eurotiomycetes; o__Chaetothyriales; f__Herpotrichiellaceae; g__unidentified; s__unidentified	Herpotrichiellaceae	9	Pathotroph-Saprotroph	Animal Pathogen-Fungal Parasite-Undefined Saprotroph	Facultative Yeast-Microfungus	NULL	Probable	Mostly saprobic on plants or other fungi, isolated from soil etc., and from medical sources (Cannon & Kirk 2007)	b'Cannon PF, Kirk PM. 2007. Fungal Families of the World. CAB International, Cambridge (ISBN: 978-0851998275)'
SH1834897.08FU_MG520952_refs	22	2	k__Fungi; p__Ascomycota; c__Dothideomycetes; o__Pleosporales; f__Phaeosphaeriaceae; g__Pseudoophiobolus; s__Pseudoophiobolus_rosae	Phaeosphaeriaceae	9	Pathotroph-Saprotroph	Fungal Parasite-Plant Pathogen-Plant Saprotroph	Microfungus	NULL	Probable	Necrotrophic or saprobic on a wide range of plants, especially monocotyledons; a few species parasitic on other fungi (Cannon & Kirk 2007)	b'Cannon PF, Kirk PM. 2007. Fungal Families of the World. CAB International, Cambridge (ISBN: 978-0851998275)'
SH1832517.08FU_UDB0150746_reps	3	0	k__Fungi; p__Ascomycota; c__Dothideomycetes; o__Capnodiales; f__Teratosphaeriaceae; g__unidentified; s__unidentified	Teratosphaeriaceae	9	Pathotroph-Saprotroph	Animal Pathogen-Plant Pathogen-Undefined Saprotroph	NULL	NULL	Probable	Includes numerous saprobic, extremophilic, human opportunistic, and plant pathogenic fungi (Quaedvlieg et al. 2014)	b'Quaedvlieg W, et al. 2014. Persoonia 3:31-40 ((https://doi.org/10.3767/003158514X681981))'
SH1841658.08FU_UDB0405317_reps	1	1	k__Fungi; p__Ascomycota; c__Leotiomycetes; o__Helotiales; f__Dermateaceae; g__Laetinaevia; s__unidentified	Dermateaceae	9	Pathotroph-Saprotroph	Plant Pathogen-Plant Saprotroph	Microfungus	NULL	Probable	Saprobic or parasitic on herbaceous and woody material (Cannon & Kirk 2007)	b'Cannon PF, Kirk PM. 2007. Fungal Families of the World. CAB International, Cambridge (ISBN: 978-0851998275)'
SH1185142.08FU_LC015683_reps_singleton	1	0	k__Fungi; p__Ascomycota; c__Dothideomycetes; o__Pleosporales; f__Phaeosphaeriaceae; g__unidentified; s__unidentified	Phaeosphaeriaceae	9	Pathotroph-Saprotroph	Fungal Parasite-Plant Pathogen-Plant Saprotroph	Microfungus	NULL	Probable	Necrotrophic or saprobic on a wide range of plants, especially monocotyledons; a few species parasitic on other fungi (Cannon & Kirk 2007)	b'Cannon PF, Kirk PM. 2007. Fungal Families of the World. CAB International, Cambridge (ISBN: 978-0851998275)'
SH1684762.08FU_MG969995_reps	1	0	k__Fungi; p__Ascomycota; c__Leotiomycetes; o__Helotiales; f__Dermateaceae; g__unidentified; s__unidentified	Dermateaceae	9	Pathotroph-Saprotroph	Plant Pathogen-Plant Saprotroph	Microfungus	NULL	Probable	Saprobic or parasitic on herbaceous and woody material (Cannon & Kirk 2007)	b'Cannon PF, Kirk PM. 2007. Fungal Families of the World. CAB International, Cambridge (ISBN: 978-0851998275)'
SH1706453.08FU_UDB0150436_reps	1	0	k__Fungi; p__Basidiomycota; c__Agaricomycetes; o__Agaricales; f__Tricholomataceae; g__Mycena; s__Mycena_purpureofusca	Mycena	13	Pathotroph-Saprotroph	Leaf Saprotroph-Plant Pathogen-Undefined Saprotroph-Wood Saprotroph	Agaricoid	NULL	Probable	NULL	b'Grgurinovic CA, Simpson JA. 2001. Fungal Diversity 8:97-127 ((http://www.fungaldiversity.org/fdp/sfdp/FD_8_97-127.pdf)); Tedersoo L, et al. 2014. Science 346:e1256688 ((https://doi.org/10.1126/science.1256688)); The American Phytopathological Society Common Names of Plant Diseases ((http://www.apsnet.org/publications/commonnames/Pages/default.aspx))'
SH1726768.08FU_JN246563_refs	0	1	k__Fungi; p__Basidiomycota; c__Microbotryomycetes; o__Sporidiobolales; f__Sporidiobolaceae; g__Rhodosporidiobolus; s__Rhodosporidiobolus_colostri	Sporidiobolaceae	9	Pathotroph-Saprotroph	Animal Pathogen-Undefined Saprotroph	Microfungus	NULL	Probable	Saprobic, found in a wide range of habitats and especially in aquatic systems. Some of the red yeasts in this family are widely encountered spoilage organisms and opportunistic human pathogens (Cannon & Kirk 2007)	b'Cannon PF, Kirk PM. 2007. Fungal Families of the World. CAB International, Cambridge (ISBN: 978-0851998275)'
SH1750425.08FU_UDB0260126_reps	1	0	k__Fungi; p__Ascomycota; c__Dothideomycetes; o__Capnodiales; f__Mycosphaerellaceae; g__Ramularia; s__Ramularia_chamaedryos	Mycosphaerellaceae	9	Pathotroph-Saprotroph	Plant Pathogen-Undefined Saprotroph	Microfungus	NULL	Probable	Biotrophic, necrotrophic or saprobic on various plant tissues (Cannon & Kirk 2007)	b'Cannon PF, Kirk PM. 2007. Fungal Families of the World. CAB International, Cambridge (ISBN: 978-0851998275)'
SH1777111.08FU_KX618494_reps	1	0	k__Fungi; p__Ascomycota; c__Dothideomycetes; o__Pleosporales; f__Cucurbitariaceae; g__Pyrenochaeta; s__unidentified	Cucurbitariaceae	9	Pathotroph-Saprotroph	Plant Pathogen-Wood Saprotroph	Microfungus	NULL	Probable	Necrotrophic or saprobic on woody plants (Cannon & Kirk 2007)	b'Cannon PF, Kirk PM. 2007. Fungal Families of the World. CAB International, Cambridge (ISBN: 978-0851998275); Tedersoo L, et al. 2014. Science 346:e1256688 ((https://doi.org/10.1126/science.1256688))'
SH1684892.08FU_AY969330_reps	9718	5301	k__Fungi; p__Ascomycota; c__Leotiomycetes; o__Helotiales; f__Helotiales_fam_Incertae_sedis; g__Chalara; s__unidentified	Chalara	13	Pathotroph-Saprotroph-Symbiotroph	Endophyte-Plant Pathogen-Wood Saprotroph	Microfungus	Soft Rot	Probable	NULL	b'Duncan CG, Eslyn WE. 1966. Mycologia 58:642-645 ((https://doi.org/10.2307/3757045)); Tedersoo L, et al. 2014. Science 346:e1256688 ((https://doi.org/10.1126/science.1256688))'
SH1841759.08FU_UDB0210390_reps	3316	56	k__Fungi; p__Ascomycota; c__Leotiomycetes; o__Helotiales; f__Helotiaceae; g__Tetracladium; s__unidentified	Tetracladium	13	Saprotroph	Undefined Saprotroph	NULL	NULL	Probable	NULL	b'Tedersoo L, et al. 2014. Science 346:e1256688 ((https://doi.org/10.1126/science.1256688))'
SH1841717.08FU_UDB0606213_reps	851	1	k__Fungi; p__Ascomycota; c__Leotiomycetes; o__Helotiales; f__Helotiaceae; g__Tetracladium; s__unidentified	Tetracladium	13	Saprotroph	Undefined Saprotroph	NULL	NULL	Probable	NULL	b'Tedersoo L, et al. 2014. Science 346:e1256688 ((https://doi.org/10.1126/science.1256688))'
SH1707138.08FU_UDB0126826_reps	174	354	k__Fungi; p__Basidiomycota; c__Agaricomycetes; o__Polyporales; f__Xenasmataceae; g__Xenasma; s__Xenasma_pruinosum	Xenasma	13	Saprotroph	Undefined Saprotroph	NULL	NULL	Probable	NULL	b'Tedersoo L, et al. 2014. Science 346:e1256688 ((https://doi.org/10.1126/science.1256688))'
SH1838136.08FU_FJ904482_refs	325	21	k__Fungi; p__Ascomycota; c__Dothideomycetes; o__Pleosporales; f__Melanommataceae; g__Herpotrichia; s__Herpotrichia_juniperi	Herpotrichia	13	Saprotroph	Undefined Saprotroph	NULL	NULL	Probable	NULL	b'Tedersoo L, et al. 2014. Science 346:e1256688 ((https://doi.org/10.1126/science.1256688))'
SH1686840.08FU_KP744450_refs	314	0	k__Fungi; p__Ascomycota; c__Dothideomycetes; o__Pleosporales; f__Phaeosphaeriaceae; g__Neosetophoma; s__Neosetophoma_clematidis	Neosetophoma	13	Saprotroph	Undefined Saprotroph	NULL	NULL	Probable	NULL	b'Tedersoo L, et al. 2014. Science 346:e1256688 ((https://doi.org/10.1126/science.1256688))'
SH1737253.08FU_GU083160_reps	262	0	k__Fungi; p__Ascomycota; c__Orbiliomycetes; o__Orbiliales; f__Orbiliaceae; g__Dactylella; s__Dactylella_rhopalota	Dactylella	13	Saprotroph	Undefined Saprotroph	NULL	NULL	Probable	NULL	b'Tedersoo L, et al. 2014. Science 346:e1256688 ((https://doi.org/10.1126/science.1256688))'
SH1707329.08FU_MK584998_reps	148	1	k__Fungi; p__Ascomycota; c__Leotiomycetes; o__Helotiales; f__Helotiaceae; g__Crocicreas; s__Crocicreas_cyathoideum	Crocicreas	13	Saprotroph	Undefined Saprotroph	Pezizoid	NULL	Probable	NULL	b'Carpenter SE, 1983. Memoirs of The New York Botanical Garden 33:1-290 (ISBN: 978-0893272302)'
SH1675588.08FU_UDB073698_reps	134	0	k__Fungi; p__Ascomycota; c__Dothideomycetes; o__Pleosporales; f__Dictyosporiaceae; g__Dictyosporium; s__Dictyosporium_toruloides	Dictyosporium	13	Saprotroph	Undefined Saprotroph	Microfungus	NULL	Probable	NULL	b'Tedersoo L, et al. 2014. Science 346:e1256688 ((https://doi.org/10.1126/science.1256688))'
SH1710934.08FU_UDB0757060_reps	35	1	k__Fungi; p__Ascomycota; c__Leotiomycetes; o__Helotiales; f__Leotiaceae; g__Alatospora; s__unidentified	Alatospora	13	Saprotroph	Undefined Saprotroph	NULL	NULL	Probable	NULL	b'Tedersoo L, et al. 2014. Science 346:e1256688 ((https://doi.org/10.1126/science.1256688))'
SH1841698.08FU_UDB0455368_reps	35	0	k__Fungi; p__Ascomycota; c__Leotiomycetes; o__Helotiales; f__Helotiaceae; g__Articulospora; s__unidentified	Articulospora	13	Saprotroph	Undefined Saprotroph	NULL	NULL	Probable	NULL	b'Tedersoo L, et al. 2014. Science 346:e1256688 ((https://doi.org/10.1126/science.1256688))'
SH1707413.08FU_FJ005102_reps	28	1	k__Fungi; p__Ascomycota; c__Leotiomycetes; o__Helotiales; f__Helotiaceae; g__Crocicreas; s__Crocicreas_cyathoideum	Crocicreas	13	Saprotroph	Undefined Saprotroph	Pezizoid	NULL	Probable	NULL	b'Carpenter SE, 1983. Memoirs of The New York Botanical Garden 33:1-290 (ISBN: 978-0893272302)'
SH1680619.08FU_MF063187_reps	15	4	k__Fungi; p__Basidiomycota; c__Agaricomycetes; o__Agaricales; f__Physalacriaceae; g__Strobilurus; s__unidentified	Strobilurus	13	Saprotroph	Undefined Saprotroph	Boletoid	White Rot	Probable	NULL	b'Tedersoo L, et al. 2014. Science 346:e1256688 ((https://doi.org/10.1126/science.1256688))'
SH1841629.08FU_UDB0199809_reps	13	0	k__Fungi; p__Ascomycota; c__Leotiomycetes; o__Helotiales; f__Helotiaceae; g__Tetracladium; s__Tetracladium_furcatum	Tetracladium	13	Saprotroph	Undefined Saprotroph	NULL	NULL	Probable	NULL	b'Tedersoo L, et al. 2014. Science 346:e1256688 ((https://doi.org/10.1126/science.1256688))'
SH1664229.08FU_MG828876_refs	9	0	k__Fungi; p__Ascomycota; c__Dothideomycetes; o__Pleosporales; f__Pleosporaceae; g__Comoclathris; s__Comoclathris_rosae	Comoclathris	13	Saprotroph	Undefined Saprotroph	NULL	NULL	Probable	NULL	b'Tedersoo L, et al. 2014. Science 346:e1256688 ((https://doi.org/10.1126/science.1256688))'
SH1723592.08FU_MK372216_reps	7	2	k__Fungi; p__Basidiomycota; c__Tremellomycetes; o__Cystofilobasidiales; f__Mrakiaceae; g__Mrakia; s__Mrakia_aquatica	Mrakia	13	Saprotroph	Soil Saprotroph-Undefined Saprotroph	Yeast	NULL	Probable	Isolated from water scums (Jones & Sloof 1966); isolated from Antarctic soil (Xin & Zhou 2007)	b'Jones EBG, Slooff WC. 1966. Antonie van Leeuwenhoek 32:223-228 ((https://doi.org/10.1007/BF02097464)); Xin M-X, Zhou P-J. 2007. Journal of Zhejiang University SCIENCE B. 8:260-265 ((https://doi.org/10.1631/jzus.2007.B0260))'
SH1838150.08FU_KY189984_refs	3	2	k__Fungi; p__Ascomycota; c__Dothideomycetes; o__Pleosporales; f__Melanommataceae; g__Praetumpfia; s__Praetumpfia_obducens	Melanommataceae	9	Saprotroph	Wood Saprotroph	Microfungus	NULL	Probable	Saprobic on wood and bark (Cannon & Kirk 2007)	b'Cannon PF, Kirk PM. 2007. Fungal Families of the World. CAB International, Cambridge (ISBN: 978-0851998275)'
SH1736906.08FU_MG891749_reps	3	1	k__Fungi; p__Ascomycota; c__Dothideomycetes; o__Pleosporales; f__Phaeosphaeriaceae; g__Nodulosphaeria; s__unidentified	Nodulosphaeria	13	Saprotroph	Undefined Saprotroph	NULL	NULL	Probable	NULL	b'Tedersoo L, et al. 2014. Science 346:e1256688 ((https://doi.org/10.1126/science.1256688))'
SH1797854.08FU_UDB0388059_reps	2	1	k__Fungi; p__Basidiomycota; c__Cystobasidiomycetes; o__Cystobasidiomycetes_ord_Incertae_sedis; f__Buckleyzymaceae; g__Buckleyzyma; s__Buckleyzyma_aurantiaca	Buckleyzyma	13	Saprotroph	Undefined Saprotroph	Yeast	NULL	Probable	NULL	b'Wang QM, et al. 2015. Studies in Mycology 81:149-189 ((https://doi.org/10.1016/j.simyco.2015.12.002))'
SH1751017.08FU_UDB0556324_reps	2	0	k__Fungi; p__Basidiomycota; c__Agaricomycetes; o__Agaricales; f__Physalacriaceae; g__Armillaria; s__Armillaria_ostoyae	Armillaria	13	Saprotroph	Undefined Saprotroph	Agaricoid	White Rot	Probable	NULL	b'Tedersoo L, et al. 2014. Science 346:e1256688 ((https://doi.org/10.1126/science.1256688))'
SH1710783.08FU_UDB0135225_reps	0	1	k__Fungi; p__Ascomycota; c__Leotiomycetes; o__Helotiales; f__Leotiaceae; g__Alatospora; s__Alatospora_acuminata	Alatospora	13	Saprotroph	Undefined Saprotroph	NULL	NULL	Probable	NULL	b'Tedersoo L, et al. 2014. Science 346:e1256688 ((https://doi.org/10.1126/science.1256688))'
SH1821185.08FU_UDB0746330_reps	1	0	k__Fungi; p__Basidiomycota; c__Agaricostilbomycetes; o__Agaricostilbales; f__Kondoaceae; g__Bensingtonia; s__unidentified	Bensingtonia	13	Saprotroph	Undefined Saprotroph	Facultative Yeast	NULL	Highly Probable	NULL	b'Kurtzman CP, et al. (eds.) 2011. The Yeasts, a Taxonomic Study. Fifth Edition. Vols 1-3. Elsevier, San Diego (ISBN: 9780444521491)'
SH1707352.08FU_UDB062324_reps	4425	0	k__Fungi; p__Ascomycota; c__Leotiomycetes; o__Helotiales; f__Helotiaceae; g__unidentified; s__unidentified	Helotiaceae	9	Saprotroph-Symbiotroph	Ectomycorrhizal-Fungal Parasite-Plant Pathogen-Wood Saprotroph	Microfungus	NULL	Probable	Usually saprobic on herbaceous or woody tissues, some species fungicolous. A few species are known to form mycorrhizae (Cannon & Kirk 2007)	b'Cannon PF, Kirk PM. 2007. Fungal Families of the World. CAB International, Cambridge (ISBN: 978-0851998275)'
SH1705118.08FU_MF774330_reps	25	0	k__Fungi; p__Ascomycota; c__Sordariomycetes; o__Xylariales; f__Xylariaceae; g__Xylaria; s__unidentified	Xylaria	13	Saprotroph-Symbiotroph	Endophyte-Undefined Saprotroph-Wood Saprotroph	Xylarioid	Soft Rot	Probable	NULL	b'Duncan CG, Eslyn WE. 1966. Mycologia 58:642-645 ((https://doi.org/10.2307/3757045)); Costa IPMW, et al. 2012. Mycotaxon 119:e26 ((http://mycotaxon.com/resources/checklists/costa_v119_checklist.pdf)); The American Phytopathological Society Common Names of Plant Diseases ((http://www.apsnet.org/publications/commonnames/Pages/default.aspx))'
SH1793216.08FU_AF444406_refs	1	0	k__Fungi; p__Basidiomycota; c__Tremellomycetes; o__Tremellales; f__Bulleraceae; g__Bullera; s__Bullera_crocea	Bullera	13	Saprotroph-Symbiotroph	Epiphyte-Litter Saprotroph	Yeast	NULL	Probable	Isolated from dead leaves of Oryza sativa, Miscanthus sinensis and Sasa sp. in Japan (Nakase & Suzuki 1986; Syn. Udeniomyces puniceus); Foliar, isolated from leaves of Melostomae candidum (Nakase et al. 2004)	b'Nakase T, Suzuki M. 1986. Journal of General and Applied Microbiology Tokyo 32:225-240 ((https://doi.org/10.2323/jgam.32.225)); Nakase T, et al. 2004. Systematic and Applied Microbiology 27:558-564 ((https://doi.org/10.1078/0723202041748118))'
SH1723781.08FU_UDB0195723_reps	19	11	k__Fungi; p__Basidiomycota; c__Agaricomycetes; o__Sebacinales; f__Sebacinaceae; g__Paulisebacina; s__Paulisebacina_allantoidea	Sebacinaceae	9	Symbiotroph	Ectomycorrhizal	Coralloid	NULL	Probable	Terrestrial forming mycorrhizas with a wide range of plants including orchids, Ericaceae and liverworts as well as ectomycorrhizas with conifers and angiosperm trees (Cannon & Kirk 2007)	b'Cannon PF, Kirk PM. 2007. Fungal Families of the World. CAB International, Cambridge (ISBN: 978-0851998275)'
SH1661765.08FU_UDB068248_reps	5	0	k__Fungi; p__Basidiomycota; c__Agaricomycetes; o__Agaricales; f__Cortinariaceae; g__Cortinarius; s__unidentified	Cortinarius	13	Symbiotroph	Ectomycorrhizal	Agaricoid	NULL	Highly Probable	NULL	b'Rinaldi AC, et al. 2008. Fungal Diversity 33:1-45 ((http://www.fungaldiversity.org/fdp/sfdp/33-1.pdf)); Tedersoo L, et al. 2010. Mycorrhiza 20:217-263 ((https://doi.org/10.1007/s00572-009-0274-x)); http://mycorrhizas.info/ecmf.html ((http://mycorrhizas.info/ecmf.html))'
