# Supplementary material for: Fungal succession in decomposing ash leaves colonized by the ash dieback pathogen Hymenoscyphus fraxineus or its harmless relative Hymenoscyphus albidus
Source: Front Microbiol. 2023 Apr 14;14:1154344. doi: 10.3389/fmicb.2023.1154344 (PMC10140306; doi:10.3389/fmicb.2023.1154344)
Supplement: Supplementary file 4 [file Data_Sheet_4.xlsx]

## Sheet: Norderås vs Stjordal-October
Comparison between Norderas's vs Stjordal's October communities
	feature	enrich_group	ef_lda	pvalue	padj
marker1	k__Fungi|p__Ascomycota|c__Leotiomycetes|o__Helotiales|f__Helotiaceae|g__Hymenoscyphus|s__Hymenoscyphus_fraxineus	Norderaas	5.96982	0.0495346	0.0495346
marker2	k__Fungi|p__Ascomycota|c__Leotiomycetes|o__Helotiales|f__Helotiaceae|g__Hymenoscyphus	Norderaas	5.95512	0.0495346	0.0495346
marker3	k__Fungi|p__Ascomycota|c__Leotiomycetes|o__Helotiales|f__Helotiaceae	Norderaas	5.95175	0.0495346	0.0495346
marker4	k__Fungi|p__Ascomycota|c__Leotiomycetes|o__Helotiales	Norderaas	5.9507	0.0495346	0.0495346
marker5	k__Fungi|p__Ascomycota|c__Leotiomycetes	Norderaas	5.92683	0.0495346	0.0495346
marker6	k__Fungi|p__Ascomycota	Norderaas	5.40526	0.0495346	0.0495346
marker7	k__Fungi|p__Ascomycota|c__Dothideomycetes	Stjoerdal	5.69972	0.0495346	0.0495346
marker8	k__Fungi|p__Ascomycota|c__Dothideomycetes|o__Venturiales|f__Sympoventuriaceae|g__Fusicladium|s__Fusicladium_proteae	Stjoerdal	5.5744	0.0495346	0.0495346
marker9	k__Fungi|p__Ascomycota|c__Dothideomycetes|o__Venturiales|f__Sympoventuriaceae|g__Fusicladium	Stjoerdal	5.57399	0.0495346	0.0495346
marker10	k__Fungi|p__Ascomycota|c__Dothideomycetes|o__Venturiales	Stjoerdal	5.57133	0.0495346	0.0495346
marker11	k__Fungi|p__Ascomycota|c__Dothideomycetes|o__Venturiales|f__Sympoventuriaceae	Stjoerdal	5.56759	0.0495346	0.0495346
marker12	k__Fungi|p__Basidiomycota	Stjoerdal	5.30841	0.0495346	0.0495346
marker13	k__Fungi|p__Basidiomycota|c__Tremellomycetes	Stjoerdal	5.21577	0.0495346	0.0495346
marker14	k__Fungi|p__Basidiomycota|c__Tremellomycetes|o__Tremellales	Stjoerdal	5.06918	0.0495346	0.0495346
marker15	k__Fungi|p__Basidiomycota|c__Tremellomycetes|o__Tremellales|f__Bulleribasidiaceae	Stjoerdal	4.99396	0.0495346	0.0495346
marker16	k__Fungi|p__Basidiomycota|c__Tremellomycetes|o__Tremellales|f__Bulleribasidiaceae|g__Dioszegia	Stjoerdal	4.93632	0.0495346	0.0495346
marker17	k__Fungi|p__Basidiomycota|c__Tremellomycetes|o__Tremellales|f__Bulleribasidiaceae|g__Dioszegia|s__Dioszegia_unidentified	Stjoerdal	4.93474	0.0495346	0.0495346
marker18	k__Fungi|p__Ascomycota|c__Taphrinomycetes|o__Taphrinales|f__Taphrinaceae	Stjoerdal	4.90239	0.0495346	0.0495346
marker19	k__Fungi|p__Ascomycota|c__Taphrinomycetes|o__Taphrinales|f__Taphrinaceae|g__Taphrina	Stjoerdal	4.90184	0.0495346	0.0495346
marker20	k__Fungi|p__Ascomycota|c__Taphrinomycetes|o__Taphrinales	Stjoerdal	4.90004	0.0495346	0.0495346
marker21	k__Fungi|p__Ascomycota|c__Taphrinomycetes	Stjoerdal	4.8963	0.0495346	0.0495346
marker22	k__Fungi|p__Ascomycota|c__Dothideomycetes|o__Dothideales	Stjoerdal	4.87533	0.0495346	0.0495346
marker23	k__Fungi|p__Ascomycota|c__Dothideomycetes|o__Dothideales|f__Aureobasidiaceae|g__Aureobasidium|s__Aureobasidium_pullulans	Stjoerdal	4.84532	0.0495346	0.0495346
marker24	k__Fungi|p__Ascomycota|c__Dothideomycetes|o__Dothideales|f__Aureobasidiaceae|g__Aureobasidium	Stjoerdal	4.84286	0.0495346	0.0495346
marker25	k__Fungi|p__Ascomycota|c__Dothideomycetes|o__Dothideales|f__Aureobasidiaceae	Stjoerdal	4.83804	0.0495346	0.0495346
marker26	k__Fungi|p__unidentified|c__unidentified_unidentified|o__unidentified_unidentified_unidentified|f__unidentified_unidentified_unidentified_unidentified|g__unidentified_unidentified_unidentified_unidentified_unidentified|s__unidentified_unidentified_unidentified_unidentified_unidentified_unidentified	Stjoerdal	4.65561	0.0495346	0.0495346
marker27	k__Fungi|p__unidentified|c__unidentified_unidentified	Stjoerdal	4.65529	0.0495346	0.0495346
marker28	k__Fungi|p__unidentified	Stjoerdal	4.6551	0.0495346	0.0495346
marker29	k__Fungi|p__unidentified|c__unidentified_unidentified|o__unidentified_unidentified_unidentified|f__unidentified_unidentified_unidentified_unidentified	Stjoerdal	4.65166	0.0495346	0.0495346
marker30	k__Fungi|p__Ascomycota|c__Taphrinomycetes|o__Taphrinales|f__Taphrinaceae|g__Taphrina|s__Taphrina_unidentified	Stjoerdal	4.65157	0.0495346	0.0495346
marker31	k__Fungi|p__unidentified|c__unidentified_unidentified|o__unidentified_unidentified_unidentified|f__unidentified_unidentified_unidentified_unidentified|g__unidentified_unidentified_unidentified_unidentified_unidentified	Stjoerdal	4.65072	0.0495346	0.0495346
marker32	k__Fungi|p__unidentified|c__unidentified_unidentified|o__unidentified_unidentified_unidentified	Stjoerdal	4.64244	0.0495346	0.0495346
marker33	k__Fungi|p__Ascomycota|c__Dothideomycetes|o__Pleosporales	Stjoerdal	4.60526	0.0495346	0.0495346
marker34	k__Fungi|p__Ascomycota|c__Sordariomycetes	Stjoerdal	4.49659	0.0495346	0.0495346
marker35	k__Fungi|p__Basidiomycota|c__Cystobasidiomycetes|o__Cystobasidiomycetes_ord_Incertae_sedis|f__Buckleyzymaceae	Stjoerdal	4.49352	0.0495346	0.0495346
marker36	k__Fungi|p__Basidiomycota|c__Tremellomycetes|o__Filobasidiales|f__Filobasidiaceae	Stjoerdal	4.49106	0.0495346	0.0495346
marker37	k__Fungi|p__Basidiomycota|c__Cystobasidiomycetes	Stjoerdal	4.49092	0.0495346	0.0495346
marker38	k__Fungi|p__Basidiomycota|c__Cystobasidiomycetes|o__Cystobasidiomycetes_ord_Incertae_sedis|f__Buckleyzymaceae|g__Buckleyzyma|s__Buckleyzyma_aurantiaca	Stjoerdal	4.48832	0.0495346	0.0495346
marker39	k__Fungi|p__Basidiomycota|c__Cystobasidiomycetes|o__Cystobasidiomycetes_ord_Incertae_sedis|f__Buckleyzymaceae|g__Buckleyzyma	Stjoerdal	4.4874	0.0495346	0.0495346
marker40	k__Fungi|p__Basidiomycota|c__Cystobasidiomycetes|o__Cystobasidiomycetes_ord_Incertae_sedis	Stjoerdal	4.48736	0.0495346	0.0495346
marker41	k__Fungi|p__Basidiomycota|c__Tremellomycetes|o__Filobasidiales|f__Filobasidiaceae|g__Filobasidium	Stjoerdal	4.4872	0.0495346	0.0495346
marker42	k__Fungi|p__Basidiomycota|c__Tremellomycetes|o__Filobasidiales	Stjoerdal	4.47982	0.0495346	0.0495346
marker43	k__Fungi|p__Basidiomycota|c__Tremellomycetes|o__Filobasidiales|f__Filobasidiaceae|g__Filobasidium|s__Filobasidium_wieringae	Stjoerdal	4.47618	0.0495346	0.0495346
marker44	k__Fungi|p__Ascomycota|c__Sordariomycetes|o__Hypocreales	Stjoerdal	4.46913	0.0495346	0.0495346
marker45	k__Fungi|p__Ascomycota|c__Sordariomycetes|o__Hypocreales|f__Nectriaceae|g__Nectriaceae_unidentified|s__Nectriaceae_unidentified_unidentified	Stjoerdal	4.46891	0.0495346	0.0495346
marker46	k__Fungi|p__Ascomycota|c__Sordariomycetes|o__Hypocreales|f__Nectriaceae	Stjoerdal	4.46679	0.0495346	0.0495346
marker47	k__Fungi|p__Ascomycota|c__Sordariomycetes|o__Hypocreales|f__Nectriaceae|g__Nectriaceae_unidentified	Stjoerdal	4.4634	0.0495346	0.0495346
marker48	k__Fungi|p__Ascomycota|c__Taphrinomycetes|o__Taphrinales|f__Taphrinaceae|g__Taphrina|s__Taphrina_carpini	Stjoerdal	4.46217	0.0495346	0.0495346
marker49	k__Fungi|p__Ascomycota|c__Leotiomycetes|o__Thelebolales|f__Pseudeurotiaceae|g__Pseudeurotiaceae_unidentified|s__Pseudeurotiaceae_unidentified_unidentified	Stjoerdal	4.30532	0.0495346	0.0495346
marker50	k__Fungi|p__Ascomycota|c__Leotiomycetes|o__Thelebolales|f__Pseudeurotiaceae|g__Pseudeurotiaceae_unidentified	Stjoerdal	4.30376	0.0495346	0.0495346
marker51	k__Fungi|p__Ascomycota|c__Leotiomycetes|o__Thelebolales|f__Pseudeurotiaceae	Stjoerdal	4.30194	0.0495346	0.0495346
marker52	k__Fungi|p__Ascomycota|c__Leotiomycetes|o__Thelebolales	Stjoerdal	4.30051	0.0495346	0.0495346
marker53	k__Fungi|p__Basidiomycota|c__Tremellomycetes|o__Cystofilobasidiales	Stjoerdal	4.28646	0.0495346	0.0495346
marker54	k__Fungi|p__Basidiomycota|c__Tremellomycetes|o__Cystofilobasidiales|f__Mrakiaceae	Stjoerdal	4.27006	0.0495346	0.0495346
marker55	k__Fungi|p__Ascomycota|c__Dothideomycetes|o__Pleosporales|f__Didymellaceae	Stjoerdal	4.24434	0.0495346	0.0495346
marker56	k__Fungi|p__Ascomycota|c__Dothideomycetes|o__Pleosporales|f__Didymellaceae|g__Didymella	Stjoerdal	4.21754	0.0495346	0.0495346
marker57	k__Fungi|p__Ascomycota|c__Dothideomycetes|o__Pleosporales|f__Didymellaceae|g__Didymella|s__Didymella_macrostoma	Stjoerdal	4.21348	0.0495346	0.0495346
marker58	k__Fungi|p__Basidiomycota|c__Tremellomycetes|o__Tremellales|f__Bulleraceae|g__Bullera	Stjoerdal	4.05394	0.0495346	0.0495346
marker59	k__Fungi|p__Basidiomycota|c__Tremellomycetes|o__Tremellales|f__Bulleraceae	Stjoerdal	4.04954	0.0495346	0.0495346
marker60	k__Fungi|p__Basidiomycota|c__Tremellomycetes|o__Tremellales|f__Bulleraceae|g__Bullera|s__Bullera_crocea	Stjoerdal	4.04808	0.0495346	0.0495346
marker61	k__Fungi|p__Basidiomycota|c__Tremellomycetes|o__Cystofilobasidiales|f__Mrakiaceae|g__Itersonilia|s__Itersonilia_pannonica	Stjoerdal	4.0416	0.0495346	0.0495346
marker62	k__Fungi|p__Basidiomycota|c__Tremellomycetes|o__Cystofilobasidiales|f__Mrakiaceae|g__Itersonilia	Stjoerdal	4.04145	0.0495346	0.0495346
marker63	k__Fungi|p__Basidiomycota|c__Tremellomycetes|o__Tremellales|f__Bulleribasidiaceae|g__Vishniacozyma	Stjoerdal	4.00513	0.0495346	0.0495346

## Sheet: Norderås vs Stjordal-January
	feature	enrich_group	ef_lda	pvalue	padj
marker1	k__Fungi|p__Ascomycota|c__Leotiomycetes|o__Helotiales|f__Helotiaceae	Norderaas	5.89643	0.0495346	0.0495346
marker2	k__Fungi|p__Ascomycota|c__Leotiomycetes|o__Helotiales|f__Helotiaceae|g__Hymenoscyphus|s__Hymenoscyphus_fraxineus	Norderaas	5.88743	0.0495346	0.0495346
marker3	k__Fungi|p__Ascomycota|c__Leotiomycetes|o__Helotiales|f__Helotiaceae|g__Hymenoscyphus	Norderaas	5.87851	0.0495346	0.0495346
marker4	k__Fungi|p__Ascomycota|c__Leotiomycetes|o__Helotiales	Norderaas	5.84225	0.0495346	0.0495346
marker5	k__Fungi|p__Ascomycota|c__Leotiomycetes	Norderaas	5.8421	0.0495346	0.0495346
marker6	k__Fungi|p__Ascomycota	Norderaas	5.58579	0.0495346	0.0495346
marker7	k__Fungi|p__Basidiomycota	Stjoerdal	5.55519	0.0495346	0.0495346
marker8	k__Fungi|p__Ascomycota|c__Dothideomycetes	Stjoerdal	5.49589	0.0495346	0.0495346
marker9	k__Fungi|p__Basidiomycota|c__Agaricomycetes	Stjoerdal	5.37554	0.0495346	0.0495346
marker10	k__Fungi|p__Ascomycota|c__Dothideomycetes|o__Venturiales|f__Sympoventuriaceae	Stjoerdal	5.27058	0.0495346	0.0495346
marker11	k__Fungi|p__Ascomycota|c__Dothideomycetes|o__Venturiales|f__Sympoventuriaceae|g__Fusicladium|s__Fusicladium_proteae	Stjoerdal	5.26806	0.0495346	0.0495346
marker12	k__Fungi|p__Ascomycota|c__Dothideomycetes|o__Venturiales	Stjoerdal	5.26742	0.0495346	0.0495346
marker13	k__Fungi|p__Ascomycota|c__Dothideomycetes|o__Venturiales|f__Sympoventuriaceae|g__Fusicladium	Stjoerdal	5.26509	0.0495346	0.0495346
marker14	k__Fungi|p__Basidiomycota|c__Tremellomycetes	Stjoerdal	4.98397	0.0495346	0.0495346
marker15	k__Fungi|p__Basidiomycota|c__Agaricomycetes|o__Cantharellales	Stjoerdal	4.91624	0.0495346	0.0495346
marker16	k__Fungi|p__Ascomycota|c__Dothideomycetes|o__Dothideales|f__Aureobasidiaceae	Stjoerdal	4.89956	0.0495346	0.0495346
marker17	k__Fungi|p__Ascomycota|c__Dothideomycetes|o__Dothideales	Stjoerdal	4.89707	0.0495346	0.0495346
marker18	k__Fungi|p__Ascomycota|c__Dothideomycetes|o__Dothideales|f__Aureobasidiaceae|g__Aureobasidium	Stjoerdal	4.89655	0.0495346	0.0495346
marker19	k__Fungi|p__Ascomycota|c__Dothideomycetes|o__Dothideales|f__Aureobasidiaceae|g__Aureobasidium|s__Aureobasidium_pullulans	Stjoerdal	4.8906	0.0495346	0.0495346
marker20	k__Fungi|p__Ascomycota|c__Leotiomycetes|o__Helotiales|f__Dermateaceae	Stjoerdal	4.84511	0.0495346	0.0495346
marker21	k__Fungi|p__Ascomycota|c__Leotiomycetes|o__Helotiales|f__Dermateaceae|g__Dermateaceae_unidentified	Stjoerdal	4.84415	0.0495346	0.0495346
marker22	k__Fungi|p__Ascomycota|c__Leotiomycetes|o__Helotiales|f__Dermateaceae|g__Dermateaceae_unidentified|s__Dermateaceae_unidentified_unidentified	Stjoerdal	4.83629	0.0495346	0.0495346
marker23	k__Fungi|p__Basidiomycota|c__Tremellomycetes|o__Tremellales	Stjoerdal	4.8296	0.0495346	0.0495346
marker24	k__Fungi|p__Basidiomycota|c__Agaricomycetes|o__Agaricales|f__Typhulaceae|g__Typhula	Stjoerdal	4.82415	0.0495346	0.0495346
marker25	k__Fungi|p__Basidiomycota|c__Agaricomycetes|o__Agaricales|f__Typhulaceae	Stjoerdal	4.81763	0.0495346	0.0495346
marker26	k__Fungi|p__Basidiomycota|c__Tremellomycetes|o__Tremellales|f__Bulleribasidiaceae	Stjoerdal	4.7862	0.0495346	0.0495346
marker27	k__Fungi|p__Basidiomycota|c__Agaricomycetes|o__Cantharellales|f__Ceratobasidiaceae	Stjoerdal	4.75781	0.0495346	0.0495346
marker28	k__Fungi|p__Basidiomycota|c__Tremellomycetes|o__Tremellales|f__Bulleribasidiaceae|g__Dioszegia	Stjoerdal	4.69064	0.0495346	0.0495346
marker29	k__Fungi|p__Basidiomycota|c__Agaricomycetes|o__Cantharellales|f__Ceratobasidiaceae|g__Ceratobasidiaceae_unidentified	Stjoerdal	4.68399	0.0495346	0.0495346
marker30	k__Fungi|p__Basidiomycota|c__Agaricomycetes|o__Cantharellales|f__Ceratobasidiaceae|g__Ceratobasidiaceae_unidentified|s__Ceratobasidiaceae_unidentified_unidentified	Stjoerdal	4.68121	0.0495346	0.0495346
marker31	k__Fungi|p__Basidiomycota|c__Tremellomycetes|o__Tremellales|f__Bulleribasidiaceae|g__Dioszegia|s__Dioszegia_unidentified	Stjoerdal	4.67831	0.0495346	0.0495346
marker32	k__Fungi|p__Basidiomycota|c__Agaricomycetes|o__Cantharellales|f__Cantharellales_unidentified	Stjoerdal	4.43243	0.0495346	0.0495346
marker33	k__Fungi|p__Basidiomycota|c__Agaricomycetes|o__Cantharellales|f__Cantharellales_unidentified|g__Cantharellales_unidentified_unidentified	Stjoerdal	4.42766	0.0495346	0.0495346
marker34	k__Fungi|p__Basidiomycota|c__Agaricomycetes|o__Cantharellales|f__Cantharellales_unidentified|g__Cantharellales_unidentified_unidentified|s__Cantharellales_unidentified_unidentified_unidentified	Stjoerdal	4.42655	0.0495346	0.0495346
marker35	k__Fungi|p__Ascomycota|c__Dothideomycetes|o__Pleosporales|f__Phaeosphaeriaceae|g__Nodulosphaeria	Stjoerdal	4.38038	0.0463016	0.0463016
marker36	k__Fungi|p__Ascomycota|c__Dothideomycetes|o__Pleosporales|f__Phaeosphaeriaceae|g__Nodulosphaeria|s__Nodulosphaeria_unidentified	Stjoerdal	4.37628	0.0463016	0.0463016
marker37	k__Fungi|p__Ascomycota|c__Taphrinomycetes|o__Taphrinales	Stjoerdal	4.26081	0.0495346	0.0495346
marker38	k__Fungi|p__Ascomycota|c__Taphrinomycetes|o__Taphrinales|f__Taphrinaceae	Stjoerdal	4.25958	0.0495346	0.0495346
marker39	k__Fungi|p__Ascomycota|c__Taphrinomycetes	Stjoerdal	4.25499	0.0495346	0.0495346
marker40	k__Fungi|p__Ascomycota|c__Taphrinomycetes|o__Taphrinales|f__Taphrinaceae|g__Taphrina	Stjoerdal	4.2411	0.0495346	0.0495346
marker41	k__Fungi|p__Basidiomycota|c__Tremellomycetes|o__Cystofilobasidiales	Stjoerdal	4.2164	0.0495346	0.0495346
marker42	k__Fungi|p__Basidiomycota|c__Cystobasidiomycetes	Stjoerdal	4.19094	0.0495346	0.0495346
marker43	k__Fungi|p__Basidiomycota|c__Cystobasidiomycetes|o__Cystobasidiomycetes_ord_Incertae_sedis|f__Buckleyzymaceae|g__Buckleyzyma	Stjoerdal	4.19049	0.0495346	0.0495346
marker44	k__Fungi|p__Basidiomycota|c__Agaricomycetes|o__Agaricales|f__Typhulaceae|g__Typhula|s__Typhula_micans	Stjoerdal	4.18908	0.0369039	0.0369039
marker45	k__Fungi|p__Basidiomycota|c__Cystobasidiomycetes|o__Cystobasidiomycetes_ord_Incertae_sedis	Stjoerdal	4.18787	0.0495346	0.0495346
marker46	k__Fungi|p__Basidiomycota|c__Cystobasidiomycetes|o__Cystobasidiomycetes_ord_Incertae_sedis|f__Buckleyzymaceae	Stjoerdal	4.18608	0.0495346	0.0495346
marker47	k__Fungi|p__Basidiomycota|c__Cystobasidiomycetes|o__Cystobasidiomycetes_ord_Incertae_sedis|f__Buckleyzymaceae|g__Buckleyzyma|s__Buckleyzyma_aurantiaca	Stjoerdal	4.18562	0.0495346	0.0495346
marker48	k__Fungi|p__Basidiomycota|c__Tremellomycetes|o__Tremellales|f__Bulleribasidiaceae|g__Vishniacozyma	Stjoerdal	4.1127	0.0495346	0.0495346
marker49	k__Fungi|p__Basidiomycota|c__Tremellomycetes|o__Filobasidiales	Stjoerdal	4.10176	0.0495346	0.0495346
marker50	k__Fungi|p__Ascomycota|c__Taphrinomycetes|o__Taphrinales|f__Taphrinaceae|g__Taphrina|s__Taphrina_unidentified	Stjoerdal	4.06228	0.0495346	0.0495346
marker51	k__Fungi|p__Basidiomycota|c__Tremellomycetes|o__Filobasidiales|f__Filobasidiaceae	Stjoerdal	4.02546	0.0495346	0.0495346
marker52	k__Fungi|p__Basidiomycota|c__Tremellomycetes|o__Filobasidiales|f__Filobasidiaceae|g__Filobasidium	Stjoerdal	4.02306	0.0495346	0.0495346
marker53	k__Fungi|p__Basidiomycota|c__Tremellomycetes|o__Filobasidiales|f__Filobasidiaceae|g__Filobasidium|s__Filobasidium_wieringae	Stjoerdal	4.01946	0.0495346	0.0495346

## Sheet:  Norderås vs Stjordal-April
	feature	enrich_group	ef_lda	pvalue	padj
marker1	k__Fungi|p__Ascomycota|c__Leotiomycetes|o__Helotiales|f__Helotiaceae|g__Hymenoscyphus|s__Hymenoscyphus_fraxineus	Norderaas	5.9237	0.0495346	0.0495346
marker2	k__Fungi|p__Ascomycota|c__Leotiomycetes|o__Helotiales|f__Helotiaceae|g__Hymenoscyphus	Norderaas	5.92008	0.0495346	0.0495346
marker3	k__Fungi|p__Ascomycota|c__Leotiomycetes|o__Helotiales|f__Helotiaceae	Norderaas	5.87734	0.0495346	0.0495346
marker4	k__Fungi|p__Ascomycota|c__Leotiomycetes|o__Helotiales	Norderaas	5.86499	0.0495346	0.0495346
marker5	k__Fungi|p__Ascomycota|c__Leotiomycetes	Norderaas	5.8617	0.0495346	0.0495346
marker6	k__Fungi|p__Ascomycota	Norderaas	5.75839	0.0495346	0.0495346
marker7	k__Fungi|p__Ascomycota|c__Dothideomycetes	Stjoerdal	5.16862	0.0495346	0.0495346
marker8	k__Fungi|p__Ascomycota|c__Dothideomycetes|o__Venturiales|f__Sympoventuriaceae|g__Fusicladium|s__Fusicladium_proteae	Stjoerdal	5.03683	0.0495346	0.0495346
marker9	k__Fungi|p__Ascomycota|c__Dothideomycetes|o__Venturiales|f__Sympoventuriaceae|g__Fusicladium	Stjoerdal	5.03321	0.0495346	0.0495346
marker10	k__Fungi|p__Ascomycota|c__Dothideomycetes|o__Venturiales	Stjoerdal	5.03298	0.0495346	0.0495346
marker11	k__Fungi|p__Ascomycota|c__Dothideomycetes|o__Venturiales|f__Sympoventuriaceae	Stjoerdal	5.03254	0.0495346	0.0495346
marker12	k__Fungi|p__Basidiomycota|c__Tremellomycetes	Stjoerdal	4.67456	0.0495346	0.0495346
marker13	k__Fungi|p__Basidiomycota|c__Tremellomycetes|o__Cystofilobasidiales	Stjoerdal	4.4999	0.0495346	0.0495346
marker14	k__Fungi|p__Basidiomycota|c__Tremellomycetes|o__Cystofilobasidiales|f__Cystofilobasidiales_unidentified|g__Cystofilobasidiales_unidentified_unidentified|s__Cystofilobasidiales_unidentified_unidentified_unidentified	Stjoerdal	4.45575	0.0369039	0.0369039
marker15	k__Fungi|p__Basidiomycota|c__Tremellomycetes|o__Cystofilobasidiales|f__Cystofilobasidiales_unidentified	Stjoerdal	4.45342	0.0369039	0.0369039
marker16	k__Fungi|p__Basidiomycota|c__Tremellomycetes|o__Cystofilobasidiales|f__Cystofilobasidiales_unidentified|g__Cystofilobasidiales_unidentified_unidentified	Stjoerdal	4.44883	0.0369039	0.0369039
marker17	k__Fungi|p__Ascomycota|c__Dothideomycetes|o__Pleosporales|f__Pleosporaceae	Stjoerdal	4.23127	0.0495346	0.0495346
marker18	k__Fungi|p__Ascomycota|c__Leotiomycetes|o__Helotiales|f__Helotiales_fam_Incertae_sedis	Stjoerdal	4.08302	0.0495346	0.0495346
marker19	k__Fungi|p__Ascomycota|c__Dothideomycetes|o__Pleosporales|f__Pleosporaceae|g__Alternaria	Stjoerdal	4.07406	0.0495346	0.0495346
marker20	k__Fungi|p__Ascomycota|c__Dothideomycetes|o__Pleosporales|f__Pleosporaceae|g__Alternaria|s__Alternaria_panax	Stjoerdal	4.04859	0.0463016	0.0463016
marker21	k__Fungi|p__Ascomycota|c__Leotiomycetes|o__Helotiales|f__Helotiales_fam_Incertae_sedis|g__Chalara	Stjoerdal	4.04502	0.0495346	0.0495346
marker22	k__Fungi|p__Ascomycota|c__Leotiomycetes|o__Helotiales|f__Helotiales_fam_Incertae_sedis|g__Chalara|s__Chalara_unidentified	Stjoerdal	4.03703	0.0495346	0.0495346

## Sheet: Norderås vs Stjordal-June
	feature	enrich_group	ef_lda	pvalue	padj
marker1	k__Fungi|p__Ascomycota|c__Leotiomycetes|o__Helotiales|f__Helotiaceae|g__Hymenoscyphus|s__Hymenoscyphus_fraxineus	Norderaas	5.91724	0.0495346	0.0495346
marker2	k__Fungi|p__Ascomycota|c__Leotiomycetes|o__Helotiales|f__Helotiaceae|g__Hymenoscyphus	Norderaas	5.91166	0.0495346	0.0495346
marker3	k__Fungi|p__Ascomycota|c__Leotiomycetes|o__Helotiales|f__Helotiaceae	Norderaas	5.82351	0.0495346	0.0495346
marker4	k__Fungi|p__Ascomycota|c__Leotiomycetes	Norderaas	5.77332	0.0495346	0.0495346
marker5	k__Fungi|p__Ascomycota|c__Leotiomycetes|o__Helotiales	Norderaas	5.76663	0.0495346	0.0495346
marker6	k__Fungi|p__Ascomycota	Norderaas	5.67189	0.0495346	0.0495346
marker7	k__Fungi|p__Ascomycota|c__Dothideomycetes|o__Venturiales|f__Sympoventuriaceae|g__Fusicladium	Stjoerdal	4.73188	0.0495346	0.0495346
marker8	k__Fungi|p__Ascomycota|c__Dothideomycetes|o__Venturiales|f__Sympoventuriaceae	Stjoerdal	4.73111	0.0495346	0.0495346
marker9	k__Fungi|p__Ascomycota|c__Dothideomycetes|o__Venturiales	Stjoerdal	4.72837	0.0495346	0.0495346
marker10	k__Fungi|p__Ascomycota|c__Dothideomycetes|o__Venturiales|f__Sympoventuriaceae|g__Fusicladium|s__Fusicladium_proteae	Stjoerdal	4.728	0.0495346	0.0495346
marker11	k__Fungi|p__Ascomycota|c__Leotiomycetes|o__Helotiales|f__Helotiaceae|g__Crocicreas	Stjoerdal	4.59354	0.0495346	0.0495346
marker12	k__Fungi|p__Ascomycota|c__Leotiomycetes|o__Helotiales|f__Helotiaceae|g__Crocicreas|s__Crocicreas_cyathoideum	Stjoerdal	4.58963	0.0495346	0.0495346

## Sheet: across Stjørdal
	feature	enrich_group	ef_lda	pvalue	padj
marker1	k__Fungi|p__Basidiomycota|c__Agaricomycetes|o__Cantharellales|f__Ceratobasidiaceae	2018-01-01	4.47025	0.0412385	0.0412385
marker2	k__Fungi|p__Basidiomycota|c__Agaricomycetes|o__Cantharellales|f__Ceratobasidiaceae|g__Ceratobasidiaceae_unidentified|s__Ceratobasidiaceae_unidentified_unidentified	2018-01-01	4.39534	0.0412385	0.0412385
marker3	k__Fungi|p__Basidiomycota|c__Agaricomycetes|o__Cantharellales|f__Ceratobasidiaceae|g__Ceratobasidiaceae_unidentified	2018-01-01	4.39462	0.0412385	0.0412385
marker4	k__Fungi|p__Ascomycota|c__Leotiomycetes|o__Helotiales|f__Helotiaceae|g__Crocicreas	2018-06-01	4.33665	0.02488	0.02488
marker5	k__Fungi|p__Ascomycota|c__Leotiomycetes|o__Helotiales|f__Helotiaceae|g__Crocicreas|s__Crocicreas_cyathoideum	2018-06-01	4.3366	0.02488	0.02488
marker6	k__Fungi|p__Ascomycota|c__Leotiomycetes|o__Helotiales|f__Dermateaceae|g__Laetinaevia	2018-06-01	4.29789	0.0378118	0.0378118
marker7	k__Fungi|p__Ascomycota|c__Leotiomycetes|o__Helotiales|f__Dermateaceae|g__Laetinaevia|s__Laetinaevia_unidentified	2018-06-01	4.29651	0.0378118	0.0378118
marker8	k__Fungi|p__Ascomycota|c__Dothideomycetes	Oct-17	5.41865	0.0414756	0.0414756
marker9	k__Fungi|p__Ascomycota|c__Dothideomycetes|o__Venturiales|f__Sympoventuriaceae	Oct-17	5.26112	0.0414756	0.0414756
marker10	k__Fungi|p__Ascomycota|c__Dothideomycetes|o__Venturiales|f__Sympoventuriaceae|g__Fusicladium	Oct-17	5.25926	0.0414756	0.0414756
marker11	k__Fungi|p__Ascomycota|c__Dothideomycetes|o__Venturiales	Oct-17	5.25547	0.0414756	0.0414756
marker12	k__Fungi|p__Ascomycota|c__Dothideomycetes|o__Venturiales|f__Sympoventuriaceae|g__Fusicladium|s__Fusicladium_proteae	Oct-17	5.25443	0.0414756	0.0414756
marker13	k__Fungi|p__Basidiomycota|c__Tremellomycetes|o__Tremellales	Oct-17	4.84174	0.0378118	0.0378118
marker14	k__Fungi|p__Basidiomycota|c__Tremellomycetes|o__Tremellales|f__Bulleribasidiaceae	Oct-17	4.77755	0.0378118	0.0378118
marker15	k__Fungi|p__Basidiomycota|c__Tremellomycetes|o__Tremellales|f__Bulleribasidiaceae|g__Dioszegia	Oct-17	4.71413	0.0344647	0.0344647
marker16	k__Fungi|p__Basidiomycota|c__Tremellomycetes|o__Tremellales|f__Bulleribasidiaceae|g__Dioszegia|s__Dioszegia_unidentified	Oct-17	4.70933	0.0344647	0.0344647
marker17	k__Fungi|p__Ascomycota|c__Taphrinomycetes|o__Taphrinales|f__Taphrinaceae|g__Taphrina	Oct-17	4.6378	0.0216228	0.0216228
marker18	k__Fungi|p__Ascomycota|c__Taphrinomycetes	Oct-17	4.63439	0.0216228	0.0216228
marker19	k__Fungi|p__Ascomycota|c__Taphrinomycetes|o__Taphrinales	Oct-17	4.63127	0.0216228	0.0216228
marker20	k__Fungi|p__Ascomycota|c__Taphrinomycetes|o__Taphrinales|f__Taphrinaceae	Oct-17	4.6302	0.0216228	0.0216228
marker21	k__Fungi|p__Ascomycota|c__Taphrinomycetes|o__Taphrinales|f__Taphrinaceae|g__Taphrina|s__Taphrina_unidentified	Oct-17	4.40911	0.0187854	0.0187854
marker22	k__Fungi|p__Basidiomycota|c__Tremellomycetes|o__Filobasidiales|f__Filobasidiaceae	Oct-17	4.27707	0.0329016	0.0329016
marker23	k__Fungi|p__Basidiomycota|c__Tremellomycetes|o__Filobasidiales|f__Filobasidiaceae|g__Filobasidium	Oct-17	4.27702	0.0329016	0.0329016
marker24	k__Fungi|p__Basidiomycota|c__Tremellomycetes|o__Filobasidiales|f__Filobasidiaceae|g__Filobasidium|s__Filobasidium_wieringae	Oct-17	4.27624	0.0329016	0.0329016
marker25	k__Fungi|p__Basidiomycota|c__Cystobasidiomycetes|o__Cystobasidiomycetes_ord_Incertae_sedis|f__Buckleyzymaceae|g__Buckleyzyma|s__Buckleyzyma_aurantiaca	Oct-17	4.23892	0.02488	0.02488
marker26	k__Fungi|p__Basidiomycota|c__Cystobasidiomycetes|o__Cystobasidiomycetes_ord_Incertae_sedis|f__Buckleyzymaceae	Oct-17	4.23276	0.02488	0.02488
marker27	k__Fungi|p__Basidiomycota|c__Cystobasidiomycetes|o__Cystobasidiomycetes_ord_Incertae_sedis|f__Buckleyzymaceae|g__Buckleyzyma	Oct-17	4.23127	0.02488	0.02488
marker28	k__Fungi|p__Basidiomycota|c__Cystobasidiomycetes	Oct-17	4.23078	0.02488	0.02488
marker29	k__Fungi|p__Basidiomycota|c__Cystobasidiomycetes|o__Cystobasidiomycetes_ord_Incertae_sedis	Oct-17	4.23072	0.02488	0.02488
marker30	k__Fungi|p__Ascomycota|c__Sordariomycetes|o__Hypocreales|f__Nectriaceae	Oct-17	4.19662	0.0237441	0.0237441
marker31	k__Fungi|p__Ascomycota|c__Sordariomycetes|o__Hypocreales|f__Nectriaceae|g__Nectriaceae_unidentified	Oct-17	4.19138	0.0237441	0.0237441
marker32	k__Fungi|p__Ascomycota|c__Sordariomycetes|o__Hypocreales|f__Nectriaceae|g__Nectriaceae_unidentified|s__Nectriaceae_unidentified_unidentified	Oct-17	4.18865	0.0237441	0.0237441
marker33	k__Fungi|p__Ascomycota|c__Sordariomycetes|o__Hypocreales	Oct-17	4.18421	0.0306861	0.0306861
marker34	k__Fungi|p__Ascomycota|c__Taphrinomycetes|o__Taphrinales|f__Taphrinaceae|g__Taphrina|s__Taphrina_carpini	Oct-17	4.17908	0.02488	0.02488
marker35	k__Fungi|p__Ascomycota|c__Leotiomycetes|o__Thelebolales	Oct-17	4.0123	0.0153061	0.0153061
marker36	k__Fungi|p__Ascomycota|c__Leotiomycetes|o__Thelebolales|f__Pseudeurotiaceae|g__Pseudeurotiaceae_unidentified	Oct-17	4.01084	0.0153061	0.0153061
marker37	k__Fungi|p__Ascomycota|c__Leotiomycetes|o__Thelebolales|f__Pseudeurotiaceae	Oct-17	4.00736	0.0153061	0.0153061
marker38	k__Fungi|p__Ascomycota|c__Leotiomycetes|o__Thelebolales|f__Pseudeurotiaceae|g__Pseudeurotiaceae_unidentified|s__Pseudeurotiaceae_unidentified_unidentified	Oct-17	4.00167	0.0153061	0.0153061
